# Supplementary material for: Differential Analysis of the Nasal Microbiome of Pig Carriers or Non-Carriers of Staphylococcus aureus
Source: PLoS One. 2016 Aug 10;11(8):e0160331. doi: 10.1371/journal.pone.0160331 (PMC4980049; doi:10.1371/journal.pone.0160331)
Supplement: S2 File — (XLSX) [file pone.0160331.s005.xlsx]

## Sheet: Sheet1
# 12.1.6	13.1.35	12.1.12	13.1.52	8.1.11	16.1.11	12.1.23	12.1.24	13.1.2	13.1.3	16.1.24	13.1.6	8.1.32	8.1.33	8.1.34	8.1.51	10.1.3	13.1.27	6.1.3	10.1.11	6.1.8	10.1.13	6.1.10	6.1.16	10.1.19	6.1.21	6.1.23	7.1.1	2.1.18	3.1.1	3.1.3	7.1.14	7.1.18	4.1.3	20.1.8	20.1.9	4.1.16	5.1.2	5.1.7	20.1.16	5.1.10	5.1.13	5.1.16	20.1.23	13.1.28	13.1.42	13.1.44	13.1.50	12.1.15	16.1.3
# 59	73	132	91	67	111	41	95	103	37	71	263	70	145	45	75	18	99	179	136	60	301	185	130	66	1026	109	857	664	157	271	96	123	96	132	205	131	113	237	71	84	105	182	69	164	309	1014	177	95	180
# 3507	5476	4390	3771	4235	4699	6411	4853	3980	4497	7238	9560	5525	4624	6397	5471	6999	4700	5480	4117	6174	25212	7237	6477	5113	58741	4357	30572	16206	5480	6755	5449	5195	6650	6173	5494	3450	4605	4400	4041	4849	4397	6892	5575	9721	10803	20686	7236	9346	6665
# 2281	3870	2817	3140	2812	3250	5875	3726	2093	1686	5804	6148	3341	2908	3895	3255	3665	3561	3656	3044	3954	18973	4318	4217	3610	33785	2951	22991	10584	2185	2964	3604	3605	4745	5136	4292	2256	2961	3365	3413	2825	3124	4821	4314	7546	7755	14371	5911	6786	3935
0	1	0	0	0	0	0	1	0	1	0	0	0	0	0	2	0	3	0	2	0	0	0	0	0	0	0	0	0	0	10	0	0	0	0	0	0	0	0	0	0	0	0	0	6	0	2	0	0	1
0	1	0	0	0	0	0	0	0	0	0	0	0	0	0	0	0	3	0	0	0	0	0	0	0	0	0	0	1	1	1	0	0	0	0	0	1	0	0	0	0	0	0	0	20	0	1	0	0	0
0	0	0	0	0	0	0	0	0	0	0	0	0	0	0	0	0	0	0	0	0	32	0	0	0	0	0	0	0	0	0	0	0	0	0	0	0	0	0	0	0	0	0	0	0	0	0	0	0	0
0	0	0	0	0	0	0	0	0	0	0	0	0	0	0	0	0	0	0	0	0	2	0	0	0	0	0	0	1	0	0	0	0	0	0	0	0	0	0	0	0	0	0	1	1	0	0	0	0	0
0	0	0	0	0	0	0	5	0	0	0	0	0	0	0	0	0	0	0	0	0	0	0	0	0	0	0	0	0	0	0	0	0	0	0	0	0	0	0	0	0	0	0	0	0	0	0	0	0	0
0	0	0	0	0	2	0	0	0	0	0	1	0	0	0	1	0	0	0	1	0	0	0	1	0	0	0	0	0	0	0	0	0	0	0	0	0	0	0	0	0	2	0	0	0	0	0	0	0	0
0	0	2	0	0	0	0	0	0	0	1	0	0	0	0	0	0	0	0	0	0	9	1	0	1	0	0	5	89	0	0	0	0	0	0	0	0	0	0	0	0	0	0	0	0	0	0	1	0	0
0	0	0	0	0	0	0	0	0	0	0	1	0	0	0	0	1	0	2	0	2	0	2	0	0	0	0	3	18	0	0	0	1	0	0	0	0	0	0	0	0	0	1	0	0	0	0	11	0	1
0	2	1	0	0	0	0	0	1	0	0	0	2	0	0	1	0	0	1	0	0	42	1	0	0	0	0	3	4	0	2	0	4	0	1	0	0	0	2	1	0	1	2	0	1	0	1	0	0	0
0	0	24	1	0	0	0	0	6	0	0	1	0	1	0	0	1	1	0	2	0	4	0	0	0	2	0	0	0	0	0	0	0	0	0	0	1	1	1	0	0	0	0	0	2	1	8	1	1	0
0	0	10	0	0	0	0	0	0	0	0	0	0	0	0	0	0	0	0	0	0	0	0	0	1	0	0	0	0	0	0	0	0	0	0	0	0	0	0	0	0	0	0	0	0	2	1	0	0	0
0	2	4	0	0	0	0	0	0	0	0	0	0	0	0	0	0	2	0	0	0	0	0	0	0	0	0	0	0	0	0	0	0	0	0	0	0	0	0	0	0	0	0	0	10	0	1	0	1	0
0	0	0	1	0	16	0	0	0	0	6	0	5	1	0	0	0	0	2	0	0	6	0	0	0	0	0	0	0	0	0	0	0	0	0	0	0	0	0	0	1	0	0	0	0	0	7	0	0	0
0	0	0	0	0	0	0	0	0	0	0	0	0	20	0	0	0	0	0	2	0	7	0	0	0	0	0	0	0	0	0	0	0	0	0	0	0	0	0	0	0	0	0	0	0	0	0	0	0	0
0	0	0	3	0	3	0	4	0	0	0	0	0	0	0	0	0	0	2	1	0	55	12	0	0	1	0	0	0	0	1	0	0	1	0	0	0	0	1	0	7	0	0	0	0	2	5	8	1	0
0	0	0	0	0	0	0	0	0	0	0	0	0	0	1	0	1	1	0	0	0	0	0	6	0	0	0	0	0	0	0	0	0	0	0	0	6	0	0	0	0	0	0	0	0	0	7	4	0	0
1	1	1	1	0	138	0	0	0	0	13	4	9	18	4	0	0	1	5	9	2	54	5	1	0	11	2	0	3	0	0	0	0	2	0	0	1	0	0	1	2	0	0	0	0	4	34	4	0	1
0	0	6	0	0	1	0	0	0	0	0	0	4	3	0	0	0	0	2	0	4	0	0	1	0	2	0	0	0	0	0	0	0	0	0	0	2	1	0	0	0	0	0	0	0	0	1	1	0	0
0	2	56	22	11	16	1	0	0	0	11	0	108	40	27	9	3	0	14	3	34	10	16	3	0	48	1	0	7	0	0	10	1	8	7	8	1	0	0	3	8	2	1	3	6	3	41	15	1	0
0	0	0	0	0	0	0	0	0	0	0	0	7	0	0	0	0	0	2	1	0	0	0	1	0	1	0	0	0	0	0	0	0	0	0	1	0	0	0	0	0	0	0	0	0	0	0	2	0	0
0	0	5	0	0	1	0	0	0	0	8	0	4	1	1	0	0	1	1	2	1	8	1	0	0	4	1	0	0	0	0	0	0	1	1	3	1	0	0	2	1	0	0	0	0	0	13	1	0	0
0	1	7	2	0	14	0	2	0	0	5	2	13	0	3	0	0	0	3	8	3	924	7	0	0	5	0	0	6	0	1	2	0	3	0	1	0	0	0	0	7	0	1	4	4	4	25	7	0	0
0	49	0	0	0	56	0	0	14	4	12	94	2	0	2	36	30	1	3	3	2	0	2	3	35	5	7	6045	9	36	1	11	0	24	235	49	7	0	4	9	0	0	1	16	1	8	7	0	1	169
0	0	0	0	0	7	1	1	0	0	0	0	0	4	0	0	0	0	4	0	0	2	0	0	0	0	0	1	0	0	0	0	0	0	49	146	0	0	0	7	0	0	0	0	0	0	15	0	1	0
0	0	0	0	0	0	0	0	0	0	0	0	0	0	0	0	0	0	0	0	0	0	0	0	0	0	0	0	0	0	0	0	0	0	0	8	0	0	0	1	0	0	0	0	0	0	0	0	0	0
0	0	0	0	0	0	0	0	0	0	0	0	0	0	0	0	0	0	0	0	0	0	0	0	0	0	0	0	0	0	0	0	0	0	1	12	0	0	0	1	0	0	0	0	0	0	0	0	0	0
0	0	0	2	0	0	0	0	0	0	0	0	0	0	0	0	0	0	0	0	0	0	0	0	0	0	0	0	0	0	0	0	0	0	9	17	0	0	0	0	0	0	0	0	0	0	3	0	0	0
10	0	1	0	0	1	37	9	0	2	0	26	0	44	0	0	2	3	23	44	0	203	0	3	0	2	0	0	57	1	1	0	0	0	6	106	0	0	4	38	12	7	10	9	1	0	2	0	17	0
2	0	0	0	0	1	7	0	0	1	0	0	0	60	0	0	0	0	0	0	0	465	0	0	0	0	0	0	46	0	0	0	0	1	0	13	1	1	0	3	0	0	0	0	0	0	0	1	3	0
37	0	9	9	0	3	409	65	1	2	0	25	0	31	1	0	4	7	0	35	0	40	0	0	12	0	0	0	1	0	0	0	0	0	5	222	2	15	242	100	59	60	9	5	3	0	15	4	131	3
112	2	0	19	0	0	3	58	0	0	0	0	0	33	0	0	2	2	0	1	0	230	0	0	9	0	0	0	0	0	0	0	0	0	0	0	18	90	109	0	18	19	0	0	0	0	1	6	81	0
0	0	12	0	0	0	0	0	0	0	0	0	0	0	0	0	0	0	0	0	0	0	0	0	0	0	0	0	0	0	0	0	0	0	0	3	0	0	224	0	45	55	0	0	0	0	0	2	13	0
85	1	4	16	0	0	6	83	0	0	0	0	0	26	0	0	10	6	0	4	0	241	0	0	7	0	0	0	0	0	0	0	0	0	1	0	18	187	3	0	3	0	0	0	0	0	0	8	400	0
0	0	0	1	0	0	0	0	0	0	1	0	0	0	0	0	0	0	4	0	2	0	0	0	0	6	0	64	0	0	0	5	0	2	1	1	8	0	10	0	0	0	0	6	0	60	0	0	1	15
17	2	6	1	0	28	23	5	7	0	6	0	0	3	1	16	0	0	5	3	0	1	0	2	3	7	0	2631	10	11	0	4	0	14	103	11	11	5	2	6	9	4	5	9	11	0	9	5	10	90
838	8	107	84	0	69	4791	467	1	3	47	71	0	691	0	0	55	32	0	713	0	2007	0	0	270	16	1	0	25	0	0	1	5	17	39	1121	25	207	27	827	133	47	52	15	22	0	117	18	1846	31
1	0	0	0	0	0	16	0	0	0	0	0	0	0	0	0	0	0	0	0	0	0	0	0	0	0	0	0	0	0	0	0	0	0	3	14	0	0	0	8	0	0	0	0	0	0	0	0	0	0
0	3	0	0	0	0	0	0	0	0	0	0	0	0	0	0	0	0	0	0	0	0	0	0	0	0	0	2	0	0	0	0	4	0	0	0	0	0	0	0	0	0	0	0	0	0	0	17	0	1
0	0	0	0	0	2	0	0	0	2	0	0	0	0	0	0	0	0	0	0	0	4	0	0	1	0	0	0	14	13	3	0	0	0	0	2	0	0	5	0	0	0	0	0	0	0	2	0	0	0
0	0	0	0	0	0	0	0	2	0	0	4	0	1	0	0	7	0	0	0	0	27	1	0	1	0	0	0	14	0	0	0	0	0	0	0	0	1	2	0	6	3	9	0	0	0	0	0	0	0
0	0	9	1	0	3	0	0	0	0	2	0	2	5	0	0	0	0	0	1	1	6	0	0	2	0	0	0	1	0	0	0	0	0	0	0	0	0	0	0	1	0	0	0	0	4	1	0	0	0
0	0	0	0	0	0	0	0	0	0	0	0	0	0	0	0	0	0	0	0	0	0	0	0	0	1	0	0	44	0	0	0	0	1	0	0	0	0	0	0	0	0	2	0	1	0	4	0	0	0
0	0	0	0	0	0	0	0	0	1	1	0	0	0	0	0	0	4	0	0	0	8	0	0	0	1	0	0	24	0	1	0	0	0	0	0	0	0	0	0	0	0	1	0	19	19	131	0	5	0
0	0	0	0	12	0	0	10	2	2	11	41	32	1	1	0	0	18	0	1	0	96	0	0	0	102	0	48	1918	31	27	1	110	11	0	0	0	2	0	0	0	0	17	2	18	13	79	0	0	0
9	5	1	43	12	0	0	381	5	12	19	9	4	20	0	0	0	1050	2	0	0	1253	0	0	0	0	1	1	11	7	0	0	1	0	0	5	0	13	0	1	0	0	102	33	674	768	4314	0	54	2
0	0	0	0	0	0	0	2	0	1	0	0	0	0	0	0	0	1	0	0	0	0	0	0	0	0	0	0	0	0	0	0	0	0	0	0	0	0	0	0	0	0	0	0	2	0	12	0	0	0
1	0	0	3	9	0	0	65	0	1	4	8	15	3	0	0	0	170	1	0	0	310	0	0	0	14	15	27	241	17	40	0	21	89	0	0	0	2	0	0	0	0	619	17	157	186	1046	0	12	0
0	1	0	1	0	0	0	0	0	0	0	0	0	0	0	0	0	0	0	0	0	0	0	0	0	0	0	0	0	0	0	0	0	0	0	0	0	0	0	0	0	0	1	0	0	3	9	0	0	0
0	0	1	0	0	0	0	0	0	0	0	0	0	0	0	0	2	0	0	0	0	0	0	0	0	5	0	2	2	0	0	0	0	0	0	0	0	0	0	0	0	0	3	0	1	1	13	0	0	0
0	0	1	0	0	0	0	14	0	0	0	7	3	1	0	0	0	7	0	0	0	8	0	1	0	11	3	1	89	3	15	0	8	1	0	0	1	0	0	0	0	0	43	1	15	24	97	0	2	0
0	2	8	5	0	0	0	54	0	7	0	7	0	1	0	7	1	5	0	6	0	21	2	0	0	0	4	11	30	16	69	0	4	1	0	1	0	39	0	0	0	0	7	4	89	60	283	0	0	1
0	0	0	0	0	2	0	3	0	0	6	0	9	0	3	3	0	0	0	2	0	2	0	0	0	1	0	3	38	5	38	0	0	0	0	0	0	1	0	0	0	0	0	8	1	9	10	2	0	41
0	3	5	7	1	0	0	26	0	9	0	5	2	2	3	5	0	5	1	10	0	42	0	1	0	0	3	10	14	7	46	0	2	0	0	0	1	29	0	0	0	0	3	3	36	28	162	0	2	0
1	4	8	8	1	0	0	32	0	12	0	8	3	2	4	5	0	6	1	15	0	46	0	1	0	0	4	13	19	7	60	0	3	0	0	0	1	35	0	0	0	0	3	4	59	41	231	0	2	0
0	13	1	0	0	2	3	63	0	0	1	0	0	2	0	4	0	28	11	9	0	41	20	6	0	20	12	10	186	1	6	3	3	1	3	0	0	5	0	4	0	5	5	3	77	42	122	2	2	3
0	0	0	0	0	0	0	0	0	0	1	0	0	0	0	0	0	0	3	0	0	0	2	1	0	6	1	0	55	1	0	0	2	0	0	1	0	0	0	0	0	0	0	0	0	0	0	0	0	0
1	23	0	2	0	0	0	7	1	0	0	0	2	0	1	5	1	36	1	4	0	23	2	4	0	0	0	1	13	2	6	0	2	0	0	1	0	5	0	0	0	0	1	8	286	98	254	0	0	0
0	14	0	0	0	10	0	2	0	0	0	0	0	0	0	0	0	0	34	1	0	0	140	18	0	93	18	31	743	5	5	13	27	2	0	3	5	0	4	0	0	9	5	0	10	3	5	0	0	3
0	2	0	0	0	1	0	0	0	0	2	0	0	0	0	0	0	3	0	11	0	22	0	0	0	0	0	0	9	1	1	0	3	0	0	0	0	0	0	1	0	0	0	3	16	0	14	0	0	0
0	1	0	1	0	1	0	1	0	0	1	0	0	0	0	0	0	6	0	27	0	36	0	0	0	1	0	1	18	4	3	0	1	0	0	0	0	0	0	0	0	0	0	2	20	5	13	0	0	0
0	0	0	0	0	1	0	6	0	0	0	0	0	0	0	0	0	2	1	0	1	6	1	1	0	2	0	0	8	0	1	0	0	1	0	1	0	0	1	0	0	0	0	0	12	2	1	0	0	0
0	0	0	0	0	0	0	0	0	0	0	2	0	0	0	0	0	4	0	0	0	0	0	1	0	0	0	0	1	0	0	0	1	0	0	0	1	0	0	0	0	0	0	0	29	3	1	0	0	0
0	0	0	0	0	0	0	0	0	0	0	0	0	2	1	0	0	0	0	0	0	0	0	0	0	0	0	0	0	10	2	0	0	0	0	0	0	0	0	0	0	0	0	0	0	2	1	0	0	0
0	0	14	0	0	0	0	18	1	3	0	0	0	0	1	1	6	0	1	5	2	5	1	1	8	9	2	18	14	2	2	3	5	2	3	0	0	1	12	1	2	2	7	0	1	1	6	0	3	5
0	0	1	0	0	1	0	1	0	0	0	1	0	0	0	0	0	0	0	0	0	4	1	0	7	3	0	8	16	0	0	1	1	0	0	0	1	1	4	0	1	1	7	0	0	0	3	0	0	1
0	5	0	2	0	0	0	13	0	0	0	0	0	0	0	0	0	9	0	1	0	14	0	0	0	0	1	0	3	1	0	0	0	1	0	0	0	2	0	0	0	0	0	0	47	25	86	0	1	0
0	3	10	0	2	12	0	6	0	13	3	32	19	4	4	22	8	6	13	3	5	2	3	9	0	54	13	540	138	4	4	32	26	17	21	6	3	1	149	0	26	18	7	4	25	27	43	1	0	86
0	4	9	0	0	1	0	13	0	5	0	9	1	0	0	1	2	2	2	3	0	11	1	3	6	2	2	7	8	1	4	1	0	4	8	2	1	13	14	0	6	7	1	7	17	7	8	0	14	3
1	4	6	3	1	0	0	42	0	0	0	1	2	6	0	0	0	10	7	6	0	15	1	0	0	0	1	0	2	1	0	0	1	1	0	1	0	143	0	0	0	0	0	1	12	121	62	0	41	0
1	1	0	0	0	0	0	0	0	0	0	0	2	0	1	1	0	0	1	0	0	0	0	1	0	6	1	25	8	0	0	1	3	3	0	0	1	1	17	1	5	3	1	0	0	0	0	0	0	2
0	0	0	0	0	0	0	1	0	0	0	0	0	0	0	0	0	0	0	0	0	3	0	0	0	2	0	1	3	0	0	0	0	1	0	0	0	0	0	0	0	0	0	0	0	2	1	0	0	0
0	0	0	0	0	0	0	0	0	0	0	0	1	0	0	0	0	0	0	0	0	0	0	0	0	1	0	0	0	0	0	0	0	0	0	0	0	0	0	0	0	0	0	0	2	4	42	0	0	0
3	16	49	1	1	9	0	124	0	17	0	51	0	11	0	3	6	8	33	4	1	174	0	19	84	41	13	10	9	2	3	2	1	15	4	7	55	55	30	0	137	440	29	3	23	5	50	0	92	0
1	1	4	0	0	0	0	42	0	2	0	8	0	7	0	0	2	1	6	3	0	32	0	1	17	3	8	0	1	0	0	0	0	3	1	0	11	12	1	0	8	8	0	2	2	0	1	0	31	0
1	2	8	0	0	0	0	22	0	13	0	16	0	0	0	0	2	0	7	0	0	0	1	4	8	17	8	0	0	0	0	0	0	0	0	1	0	9	0	0	8	3	0	0	3	2	6	0	15	0
0	0	3	0	0	2	0	4	0	3	0	6	0	5	0	0	0	1	3	3	0	15	0	0	3	4	2	3	1	0	0	0	1	1	1	1	2	4	2	0	6	9	1	0	2	1	1	0	6	0
40	71	243	0	1	34	3	704	0	174	2	314	0	65	0	5	78	26	168	9	0	767	0	43	784	133	118	13	27	1	5	0	3	70	13	47	244	326	11	0	278	753	213	28	74	7	123	0	1375	1
0	1	3	0	0	0	0	7	0	0	0	1	0	1	0	0	0	1	1	1	0	41	0	0	18	0	1	0	0	2	0	0	0	0	0	0	2	5	0	0	1	2	0	0	1	3	4	0	4	0
0	2	5	0	0	3	0	30	0	0	0	4	0	2	0	0	0	8	30	3	0	21	0	3	2	16	8	3	2	0	2	0	1	2	0	1	22	7	9	0	17	32	43	3	8	2	18	0	10	0
1	9	239	4	4	27	0	72	6	103	5	155	7	7	7	7	15	8	18	92	1	53	33	14	16	160	41	24	114	54	62	10	7	1	3	5	16	6	16	2	18	28	81	2	32	52	154	4	10	0
0	0	0	0	0	0	0	0	0	27	0	37	0	0	0	0	0	0	0	0	0	0	0	0	0	0	0	0	0	0	0	0	0	0	0	0	0	0	0	0	0	0	0	0	0	4	17	0	2	0
0	2	6	1	0	2	0	8	0	69	0	27	0	0	0	3	0	2	1	1	0	5	0	0	0	0	0	0	2	0	1	0	0	0	0	0	0	0	0	0	0	0	0	0	2	4	3	0	3	0
0	0	1	0	0	7	0	2	0	0	3	0	1	0	0	0	0	0	1	0	0	0	6	0	0	10	12	1	0	4	8	0	0	1	0	0	0	0	0	0	0	0	0	0	0	0	1	0	0	0
0	0	0	0	0	0	0	0	0	0	1	0	0	0	0	0	0	0	0	0	0	0	0	1	0	5	1	1	0	0	0	0	0	0	0	0	0	0	0	0	0	6	10	0	0	0	0	0	0	2
0	0	6	0	0	0	0	0	0	19	0	14	0	0	0	4	0	0	0	0	0	0	0	0	0	0	0	0	0	0	0	0	0	0	0	0	0	0	0	0	0	0	0	0	1	0	9	3	1	0
0	0	0	0	0	0	0	0	0	0	0	0	0	0	0	7	0	0	0	0	0	1	0	0	0	0	0	0	0	0	0	0	0	0	0	0	63	0	0	0	0	0	0	0	0	0	1	0	0	0
0	0	5	0	1	1	0	13	0	1	0	3	1	1	0	0	7	0	0	7	0	12	7	0	1	2	1	1	24	6	16	1	1	0	2	0	0	1	2	0	1	1	16	1	4	4	7	0	0	0
0	0	0	0	0	0	0	0	0	0	0	0	0	0	0	6	0	0	0	0	0	3	0	0	0	0	0	0	0	0	0	0	0	0	0	0	64	0	0	0	0	0	0	0	0	2	0	0	0	0
0	0	0	2	0	0	0	0	0	0	0	0	0	0	0	0	0	0	0	0	2	0	0	0	0	59	0	0	0	0	0	0	0	0	0	0	0	0	0	0	0	0	0	0	0	0	1	0	0	0
0	0	5	0	0	7	0	0	0	0	1	1	0	0	0	0	0	0	4	3	1	1	3	1	0	14	5	1	1	5	2	1	0	0	0	0	0	0	2	0	3	2	4	0	1	1	1	1	1	0
0	0	0	0	0	0	0	0	0	1	0	1	1	0	1	0	0	0	0	3	0	3	0	0	1	0	0	0	5	0	0	0	1	0	0	0	0	0	0	0	0	0	0	1	3	0	2	2	0	0
0	0	0	0	0	0	0	0	0	0	0	0	0	0	0	0	0	0	0	0	0	0	0	0	0	34	0	0	0	0	0	0	0	0	0	0	0	0	0	0	0	0	0	0	0	0	3	0	0	0
0	0	3	5	0	0	0	0	0	0	0	0	0	0	1	0	0	0	0	4	0	3	0	0	0	2	0	0	0	1	0	0	0	0	0	0	3	0	0	0	0	0	0	0	0	3	11	0	0	0
0	0	0	0	0	0	0	0	0	0	0	0	0	0	0	0	0	0	0	0	0	0	0	0	0	10	0	0	0	0	0	0	0	0	0	0	8	0	0	0	0	0	0	0	0	0	1	1	0	0
0	0	0	0	0	2	0	0	0	0	2	0	0	0	0	0	0	0	2	0	0	0	19	2	0	23	17	10	0	8	4	1	2	0	0	0	1	4	14	0	9	5	57	0	1	0	0	0	0	1
1	0	47	0	3	12	1	107	0	5	3	9	6	2	3	3	28	1	6	54	1	82	29	1	4	27	13	8	102	26	57	2	6	0	2	1	5	3	15	0	6	6	71	0	12	25	27	6	8	2
0	0	5	0	0	0	0	0	0	0	0	0	0	0	0	0	0	0	0	0	0	0	0	1	0	32	3	0	0	0	0	0	0	0	0	0	0	0	2	0	0	1	0	0	0	0	0	0	1	0
0	0	0	0	0	0	0	0	0	0	0	0	0	0	0	6	0	0	0	0	0	1	0	0	0	0	0	0	0	0	0	0	0	0	1	0	67	0	0	0	0	0	0	0	0	0	0	0	0	0
1	0	3	0	0	0	12	0	0	0	0	0	0	0	0	0	0	0	0	0	0	0	1	3	0	601	0	0	0	0	0	0	0	1	0	0	6	0	0	0	0	0	0	0	0	0	0	0	0	0
0	0	5	0	1	2	0	15	0	1	1	3	0	0	0	0	4	0	0	11	0	12	11	0	1	3	1	0	20	3	10	2	1	0	0	0	0	0	2	0	1	1	14	0	1	3	2	0	0	0
0	1	4	0	0	0	0	0	0	0	0	0	0	0	1	0	0	1	0	2	0	1	4	5	1	6	4	0	4	8	2	0	1	0	0	0	0	2	0	0	1	2	3	0	1	1	4	0	0	0
0	0	0	2	0	0	0	5	0	0	0	0	0	1	0	3	0	0	0	0	0	0	1	0	0	200	0	0	14	0	0	0	0	0	0	0	3	0	0	1	0	0	0	1	0	5	20	0	4	0
0	0	0	1	0	0	0	0	0	0	0	1	0	0	3	98	0	0	3	0	32	0	31	15	0	168	0	0	0	0	0	0	0	0	0	0	2	0	0	0	0	0	0	0	0	3	86	7	0	0
1	0	1	15	2	0	4	8	0	1	0	3	0	0	3	13	0	0	8	0	86	1	87	37	0	1084	0	0	37	1	0	0	0	0	0	0	13	0	1	2	0	0	0	1	0	45	77	0	3	0
0	0	0	0	0	0	0	0	0	0	0	0	0	0	0	1	0	0	0	0	0	0	0	0	0	43	0	0	1	0	0	0	0	0	0	0	0	0	0	0	0	0	0	0	0	0	0	0	1	0
1	0	0	1	0	0	1	4	0	0	0	0	0	0	19	13	0	0	1	0	3	0	5	1	0	566	0	0	6	0	0	0	0	0	0	0	0	0	0	0	0	0	0	0	0	18	57	0	0	0
0	0	0	0	0	0	0	3	0	0	0	0	0	0	0	71	0	0	0	0	0	0	0	0	0	4	0	0	2	0	1	0	0	0	0	0	0	0	0	0	0	0	0	0	0	10	27	0	0	0
0	0	0	0	0	0	0	0	0	0	0	1	0	0	0	124	0	0	1	0	0	0	0	1	0	31	0	0	2	20	30	0	0	0	0	0	0	0	0	0	0	0	0	0	0	7	14	0	0	0
0	0	0	0	0	0	0	0	0	0	0	0	0	0	0	105	0	0	0	1	0	0	0	0	0	0	0	0	0	29	12	0	0	0	0	0	0	0	0	0	0	0	0	0	0	0	0	0	0	0
0	0	0	0	0	0	0	0	0	0	0	0	0	0	0	110	0	0	0	0	0	0	0	0	0	0	0	0	0	9	10	0	0	0	0	0	0	0	0	0	0	0	0	0	0	1	1	0	0	0
0	0	0	1	0	0	0	0	0	0	0	0	0	0	0	5	0	0	0	0	0	0	0	1	0	0	0	0	2	4	34	0	0	0	0	0	0	0	0	0	0	0	0	0	0	13	11	1	0	0
0	0	1	0	0	0	0	0	0	0	0	0	0	0	0	2	0	0	0	0	0	1	0	0	0	0	0	0	0	22	54	0	0	0	0	0	0	0	0	0	0	0	0	0	0	0	2	0	0	0
0	0	0	82	2	0	0	0	0	0	1	1	4	4	0	7	6	0	2	0	1	124	3	1	1	2	10	0	97	32	120	0	0	1	0	0	5	6	0	0	0	0	1	0	0	800	715	31	0	0
0	0	2	1	0	0	0	0	0	2	0	0	0	0	0	4	0	0	0	0	0	6	0	0	0	0	0	0	0	52	165	0	0	0	0	0	0	0	0	0	0	0	0	0	0	2	8	0	0	0
4	0	0	107	3	0	0	39	0	0	0	4	1	3	39	20	0	0	0	0	4	113	0	0	1	66	0	2	337	14	0	0	0	0	56	33	10	1	2	35	0	0	1	100	11	22	230	50	5	0
4	0	0	144	0	0	3	13	0	0	0	2	0	1	32	51	0	0	0	0	4	2	0	0	0	47	0	0	319	4	0	0	0	0	22	33	8	0	1	26	0	0	0	50	0	8	82	62	0	0
1	19	0	169	0	0	1	286	0	0	0	0	1	17	3	0	4	15	0	4	0	2863	0	0	2	0	0	0	100	1	1	0	0	0	0	5	0	1	0	10	0	0	0	0	223	28	421	18	21	0
0	75	105	0	42	893	0	8	18	15	43	179	71	17	24	24	179	24	190	231	571	42	1287	291	16	5764	196	1077	439	72	1247	698	566	673	39	74	324	29	121	42	138	44	1116	54	11	45	53	34	2	172
0	0	3	0	0	3	0	0	0	0	2	0	5	0	1	3	0	0	0	0	0	8	0	0	0	0	0	0	1	0	0	0	0	0	0	1	0	0	0	2	0	0	0	0	2	1	6	0	1	0
0	0	0	0	0	0	0	0	0	0	0	0	0	1	0	0	0	0	0	7	0	11	0	0	0	2	0	0	1	0	1	0	0	0	0	0	0	0	0	0	0	0	3	0	0	0	0	0	0	0
0	0	2	0	0	0	0	0	0	0	0	0	0	16	1	0	0	0	0	12	0	145	0	0	0	0	0	0	14	0	0	2	1	0	0	0	0	0	0	0	0	0	0	0	0	0	0	0	0	0
0	1	2	0	3	2	0	1	0	0	0	2	0	2	1	0	3	1	0	7	0	16	0	0	0	0	0	8	10	1	0	0	2	0	2	1	0	0	0	0	0	0	1	0	3	3	1	2	0	0
0	1	1	0	0	4	0	0	0	0	0	3	0	0	0	0	3	0	5	0	3	0	19	4	0	44	1	7	8	0	11	4	6	6	0	0	1	0	0	1	0	1	9	0	0	0	0	0	0	2
0	0	0	1	0	3	0	0	0	0	0	0	0	0	2	0	0	0	0	10	0	1	0	0	0	1	0	1	3	0	1	0	3	0	0	1	0	0	1	0	0	0	2	0	0	0	2	0	0	0
0	0	0	2	0	0	0	0	0	0	0	0	0	2	0	0	1	0	0	8	0	8	0	0	0	0	0	0	0	0	0	0	0	0	0	1	0	0	0	0	0	0	0	0	0	0	13	0	0	0
0	1	0	31	0	2	0	14	0	2	0	0	36	18	100	8	6	0	0	417	0	439	1	0	1	5	2	0	27	13	4	0	19	0	0	14	0	25	0	6	0	0	0	0	2	19	621	6	0	2
0	0	0	0	0	0	0	0	0	1	0	0	0	0	0	0	0	0	0	3	0	1	0	0	0	0	0	0	0	0	2	0	0	0	0	0	0	0	0	0	0	0	0	0	0	0	2	0	0	0
0	0	0	0	0	0	0	0	0	0	0	0	0	1	0	0	0	0	0	47	0	1	0	0	0	0	0	0	0	0	1	0	0	0	0	1	0	0	0	0	0	0	0	0	0	0	1	0	0	0
0	0	0	0	0	0	0	0	0	0	0	0	0	3	0	0	0	0	0	3	0	1	0	0	0	1	0	0	3	0	0	1	2	1	0	0	2	0	0	0	0	0	2	0	0	0	0	0	0	0
0	395	135	1	973	136	16	13	294	76	2505	433	3	20	22	72	116	4	16	37	44	16	21	43	272	544	341	531	1579	595	46	344	16	316	2263	568	50	4	383	1121	4	4	15	1796	2	123	73	541	2	300
0	0	0	0	0	0	0	0	0	0	0	92	0	1	0	0	0	0	0	0	0	0	0	0	0	4	0	0	0	0	0	1	0	0	0	0	0	0	0	1	0	0	0	0	0	0	0	0	0	0
0	2	0	0	0	0	0	0	0	1	2	0	0	3	3	0	0	0	0	12	0	3	0	0	0	0	0	0	8	1	5	3	3	0	4	13	0	0	0	8	0	0	1	0	0	3	7	0	0	0
0	0	0	0	1	0	0	0	0	0	0	1	2	0	3	1	0	0	0	2	0	2	0	0	1	0	0	0	51	2	0	0	0	0	24	18	2	0	0	20	0	0	0	30	1	2	12	11	0	0
0	4	29	4	3	32	0	27	1	6	24	7	6	5	5	9	1	4	7	33	1	26	10	10	9	50	28	49	86	52	36	4	4	5	10	2	7	12	19	4	5	6	25	3	20	20	86	5	3	3
0	1	0	1	1	8	0	0	0	7	7	38	10	2	3	10	0	5	1	3	1	3	3	2	1	2	1	1	2	0	4	0	1	2	0	0	0	1	1	0	6	0	1	1	9	12	23	3	0	1
0	12	5	3	7	15	0	0	2	14	45	110	28	14	7	38	3	4	11	12	4	14	12	5	1	24	7	27	19	2	11	5	7	6	1	4	3	1	2	1	10	12	11	2	35	24	32	7	0	0
1	1	1	0	0	0	0	3	1	0	1	4	2	0	1	1	1	0	2	0	0	63	6	1	1	6	1	1	3	1	0	0	1	0	0	0	0	0	0	0	1	1	2	0	2	4	7	1	0	0
0	2	0	1	1	5	1	1	0	5	13	29	22	9	9	21	0	0	3	1	2	4	8	5	1	9	7	10	12	0	4	1	0	0	0	0	0	0	1	0	5	5	4	4	8	17	22	1	0	0
0	2	0	1	3	1	0	0	0	0	4	0	18	9	14	0	0	0	0	3	0	0	0	1	1	0	0	2	13	1	0	0	0	0	0	0	0	0	0	1	0	0	0	0	5	51	41	4	0	2
0	0	0	5	2	0	0	0	0	0	0	0	9	0	2	0	0	2	0	0	0	0	0	0	0	0	0	0	0	0	0	0	0	0	0	0	0	0	0	0	0	0	0	0	2	1	11	1	0	0
0	1	0	0	0	1	0	1	0	0	3	1	2	0	3	0	0	0	2	0	0	5	6	1	1	1	2	1	13	0	0	0	0	0	0	3	0	0	0	0	0	0	1	0	4	8	3	0	0	0
0	2	1	2	5	2	0	0	0	0	0	1	31	9	20	0	0	9	0	2	0	10	0	0	0	0	0	0	11	0	0	0	1	0	0	0	0	0	0	2	0	1	2	5	30	15	37	3	0	0
0	0	0	0	0	0	0	0	0	0	0	0	0	0	0	0	0	0	0	0	0	0	0	0	0	0	0	0	0	0	0	0	0	0	0	0	0	0	0	0	0	0	0	0	0	0	0	0	0	0
0	0	6	2	0	3	0	0	0	0	0	0	2	0	0	0	0	0	0	0	0	0	0	0	0	0	0	0	0	0	0	0	0	0	0	0	0	0	0	0	0	0	0	1	2	2	24	0	0	0
0	0	0	0	0	0	0	0	0	0	0	0	0	0	0	0	0	0	0	0	0	0	0	0	0	0	0	0	7	0	0	0	0	0	0	0	0	0	0	0	0	0	0	0	0	0	1	0	0	0
0	4	0	4	0	2	0	3	0	0	3	4	9	0	1	7	1	1	9	0	1	17	28	3	0	18	1	7	53	3	3	2	3	0	1	0	0	0	3	0	0	2	11	1	3	6	6	2	0	0
0	2	3	1	1	2	0	0	0	0	1	2	0	0	2	0	0	0	0	3	0	0	0	1	0	0	0	2	5	2	0	1	4	0	0	1	2	0	0	1	3	1	0	0	1	0	1	1	2	0
0	4	0	0	1	5	0	0	0	1	2	0	2	1	1	0	0	0	0	2	0	0	0	1	0	0	1	2	1	1	0	0	0	1	0	0	2	0	1	0	0	0	0	0	0	3	12	2	1	0
0	0	0	1	0	0	0	0	0	0	0	1	1	1	0	2	0	0	0	0	0	1	2	0	0	1	0	0	1	0	2	0	0	0	0	0	0	0	0	0	0	1	0	0	2	2	2	2	0	0
0	0	0	1	1	3	0	0	0	0	3	0	3	0	0	0	0	0	2	0	0	0	0	1	0	2	0	2	0	0	0	1	0	0	0	0	0	0	0	0	0	0	0	0	1	4	7	5	0	1
0	1	0	1	0	1	0	0	0	0	2	4	1	0	0	1	0	1	0	0	0	1	0	0	0	2	0	1	2	1	0	0	0	0	0	0	0	0	0	0	0	0	2	0	3	1	4	0	1	1
0	0	1	0	0	0	0	1	0	0	0	2	1	0	0	1	0	0	0	0	1	2	18	1	0	11	1	4	44	1	5	0	1	0	1	1	0	2	0	0	0	2	14	1	1	4	2	0	0	0
0	2	5	2	3	39	1	10	0	4	7	11	21	16	2	10	0	0	12	12	6	84	65	5	1	17	4	2	10	17	0	2	4	0	1	4	2	3	2	0	1	0	7	5	16	20	65	15	2	3
0	3	0	0	0	2	0	1	0	0	7	0	2	0	2	8	0	1	0	0	0	0	1	4	0	8	0	0	3	1	0	0	0	0	0	4	0	0	1	0	2	0	2	1	3	0	10	0	0	0
0	1	0	3	0	1	0	0	0	0	0	0	14	5	7	1	0	4	0	0	0	0	10	0	0	5	2	2	0	0	0	0	0	0	0	0	0	0	0	0	0	0	0	1	4	1	5	3	0	0
0	5	3	5	1	11	0	3	0	0	10	15	24	9	20	6	0	1	17	4	2	27	47	12	1	24	11	9	56	3	4	3	7	1	2	2	1	3	1	0	0	1	13	3	16	19	56	14	1	0
0	14	6	5	10	41	0	13	1	6	26	32	72	32	18	73	21	5	12	16	1	114	187	6	0	61	27	28	169	7	16	6	4	6	1	6	3	6	13	0	11	0	19	3	50	91	112	34	0	2
0	0	1	0	0	0	0	0	1	0	0	1	0	0	0	0	1	2	0	0	0	3	2	1	0	1	1	0	4	0	0	0	0	0	0	0	0	0	0	0	0	1	5	0	0	0	3	0	0	0
0	0	0	0	0	0	0	0	0	0	0	0	0	0	0	0	0	0	0	0	0	0	0	0	0	0	0	0	0	0	0	0	0	0	0	0	0	0	0	0	0	0	0	0	0	0	0	0	0	0
0	0	13	0	0	0	0	2	0	0	0	0	0	0	0	0	0	0	0	0	0	2	0	0	0	0	0	0	0	0	0	0	0	0	0	0	0	0	0	0	0	0	1	0	0	1	35	4	0	0
0	0	0	0	0	0	0	2	0	0	0	0	0	0	0	0	1	0	0	0	0	45	2	0	0	0	0	0	0	0	0	0	0	0	0	0	0	0	0	0	0	0	6	0	0	0	0	0	0	0
0	3	0	0	2	1	0	0	0	1	5	2	5	3	2	5	0	0	1	26	0	14	8	0	2	2	0	0	8	0	0	0	1	0	0	0	0	2	0	0	1	0	2	0	4	7	8	1	0	0
0	0	0	0	0	3	0	1	0	0	0	2	0	2	2	1	0	2	1	0	0	29	9	0	1	1	3	2	10	2	2	0	2	0	1	0	0	0	0	0	0	0	0	0	0	2	5	3	0	0
0	1	0	0	0	0	0	1	0	0	0	0	1	0	0	0	0	1	1	0	1	0	4	0	0	3	0	0	5	2	0	1	0	0	0	0	0	0	0	0	0	0	0	0	0	0	1	1	0	0
0	2	0	1	3	2	0	0	1	0	2	2	4	1	0	1	0	0	0	3	0	6	4	2	0	2	1	0	5	0	0	1	2	0	0	0	2	0	0	0	1	0	4	0	3	4	14	1	0	0
0	16	1	6	2	7	0	5	1	0	1	10	4	8	17	7	4	8	9	0	1	14	41	7	0	25	7	4	56	5	5	3	10	3	3	1	0	0	3	0	0	0	12	1	9	0	10	9	1	0
0	5	0	0	1	0	0	1	0	0	1	2	7	5	6	3	1	1	6	0	1	2	39	4	1	15	3	0	54	1	1	1	2	0	1	3	0	0	0	0	0	0	2	4	0	0	3	6	0	0
0	0	0	0	1	0	0	0	0	0	1	0	3	0	0	0	0	3	0	0	0	2	0	0	0	0	0	0	9	0	0	1	0	0	0	0	0	0	0	0	0	0	0	0	2	0	3	0	0	0
0	0	0	0	0	0	0	0	0	0	0	0	0	0	2	0	0	0	0	0	0	0	0	0	0	0	0	0	1	0	0	0	0	0	0	0	0	0	0	0	0	0	0	0	0	0	2	0	0	0
0	5	3	4	2	8	0	17	0	0	5	7	6	2	3	13	11	1	4	0	1	11	35	10	1	22	4	3	58	7	6	1	3	0	0	0	0	0	2	0	0	1	20	2	2	0	16	2	0	0
0	4	3	0	1	17	0	13	0	3	0	33	2	5	2	5	5	0	8	0	1	44	36	11	0	14	7	5	60	6	15	2	1	0	2	0	1	0	4	0	3	2	49	1	4	10	21	3	2	4
0	12	1	11	3	14	2	18	1	0	21	2	5	11	13	2	6	7	8	2	2	1023	87	2	1	57	9	2	183	6	11	1	3	0	0	0	0	0	3	0	1	1	15	2	7	25	80	11	0	1
0	1	2	2	0	3	0	4	0	0	6	2	8	2	5	2	0	5	1	1	0	21	9	0	0	6	3	1	9	3	0	2	2	0	0	0	0	1	0	0	0	0	2	3	0	5	25	3	0	1
0	0	0	0	0	0	0	0	0	0	0	4	0	0	0	0	0	0	0	0	1	0	0	1	0	7	0	1	0	0	0	0	0	0	0	0	0	0	0	0	0	0	0	0	0	1	1	0	0	0
1	31	25	18	13	100	4	47	1	5	60	79	45	20	33	45	27	30	42	13	10	398	218	33	7	137	50	24	397	56	61	18	22	6	6	5	6	3	14	1	11	7	74	4	49	64	230	44	3	6
0	20	5	6	10	38	2	24	3	14	39	113	44	28	18	46	13	14	17	16	1	259	105	14	3	51	32	16	101	18	17	4	9	5	0	4	3	2	13	1	17	5	21	3	84	64	154	29	1	0
0	4	0	0	0	1	0	0	0	2	0	18	9	1	5	29	0	3	4	2	1	1	3	7	1	7	5	7	23	2	0	0	3	0	2	0	0	0	3	0	0	5	15	0	20	7	9	3	0	0
0	1	1	0	0	0	0	0	0	0	0	0	0	0	0	0	0	1	0	0	0	4	0	0	0	0	0	0	0	0	0	0	0	0	0	0	0	0	0	0	0	0	0	0	11	0	0	0	0	0
0	1	3	1	0	7	0	1	0	1	2	11	3	2	10	5	0	1	6	2	6	0	10	3	5	13	11	3	25	3	0	2	3	0	2	0	1	0	2	1	7	5	9	0	9	5	8	3	1	0
0	1	1	1	0	3	0	5	0	0	1	8	1	1	6	13	1	1	0	3	0	0	2	1	0	1	7	0	11	0	10	0	1	0	0	0	2	1	0	1	0	0	1	0	18	18	41	6	0	0
0	2	9	3	3	13	0	0	0	0	20	7	4	3	6	6	0	1	26	12	1	1	0	20	2	8	4	0	0	2	4	6	1	0	1	1	2	2	0	0	16	6	0	1	4	15	78	18	1	1
0	0	0	5	6	12	1	0	1	0	11	12	4	9	1	9	0	4	16	5	2	2	2	14	3	17	2	2	0	3	0	0	1	0	1	0	3	0	2	0	9	12	4	0	3	10	37	6	2	0
0	8	15	1	0	10	1	25	0	1	22	5	1	5	4	12	1	4	14	0	4	15	17	27	8	37	14	3	28	3	4	1	1	0	8	2	5	4	6	1	12	3	8	3	13	12	53	10	4	0
0	0	20	2	0	1	4	0	0	0	1	4	6	11	3	16	0	5	0	2	1	5	2	6	14	10	3	18	9	1	1	14	14	0	6	4	1	0	1	0	2	0	1	1	12	0	0	0	0	0
0	0	0	0	0	0	0	0	0	0	0	0	0	0	0	0	0	0	0	0	0	0	0	0	0	0	0	0	0	0	0	0	0	0	0	0	0	0	0	0	0	0	0	0	0	0	0	0	0	0
0	4	1	0	1	1	0	0	0	0	5	1	4	3	2	3	0	0	3	0	1	2	19	18	0	41	10	0	33	4	1	0	1	0	0	2	1	3	7	0	3	0	64	0	7	7	3	0	0	0
0	0	1	0	0	2	0	2	0	0	6	0	1	0	1	2	0	4	1	0	4	4	3	3	0	5	1	2	7	0	0	0	0	0	0	0	0	0	0	0	0	0	0	0	9	0	0	0	0	0
0	0	4	0	1	3	0	1	0	0	0	2	0	4	2	2	0	1	0	0	1	12	2	4	0	2	2	3	14	0	0	0	0	0	4	1	1	0	0	0	2	0	1	6	5	0	1	0	0	0
0	0	0	0	0	1	0	0	0	0	0	0	0	0	0	0	0	1	0	0	0	0	0	1	0	1	0	1	2	0	0	0	0	0	0	0	0	0	0	0	0	0	0	0	4	0	1	0	0	0
0	0	0	0	2	0	0	1	0	0	0	1	0	1	0	1	0	0	0	0	0	0	3	0	0	0	1	0	0	0	0	3	0	0	0	2	0	0	0	0	0	0	0	0	1	0	1	0	0	0
0	1	6	0	0	8	0	0	0	0	2	0	0	0	0	1	0	0	0	0	0	45	0	0	0	0	0	1	8	1	0	2	1	0	0	0	0	0	0	1	0	0	0	0	2	0	1	0	0	0
0	0	0	0	0	0	0	0	0	0	0	0	0	66	0	0	6	0	0	592	0	943	0	1	0	1	0	0	0	0	1	0	1	0	0	4	1	0	0	1	0	0	0	0	0	0	9	0	0	1
1	3	6	3	2	8	0	1	0	0	2	6	7	7	6	6	1	3	6	28	0	35	19	6	2	9	8	5	18	2	4	0	3	0	0	0	1	1	0	0	5	0	8	1	8	10	28	6	1	2
0	0	0	0	0	0	0	0	9	0	0	0	0	0	0	0	0	6	0	0	0	0	2	0	0	0	0	0	1	0	0	0	0	0	1	0	0	0	0	0	0	0	0	0	0	0	0	0	0	0
0	0	2	3	1	3	0	0	0	0	7	0	0	1	3	0	0	1	3	0	0	0	1	0	0	0	0	0	0	1	0	0	0	0	0	0	0	0	0	0	0	0	0	2	6	10	44	0	0	0
0	1	0	0	0	0	0	0	0	2	1	0	0	4	0	0	0	2	0	0	0	1	0	0	0	1	0	0	0	0	0	0	0	0	1	27	0	0	0	0	0	0	0	0	0	0	0	0	0	0
0	0	0	0	0	0	0	0	0	0	0	0	0	0	0	0	0	0	0	0	0	0	0	0	0	0	0	0	0	0	0	0	0	0	0	2	0	0	0	0	0	0	0	0	0	0	0	0	0	0
0	0	0	0	0	0	4	0	0	0	0	0	0	0	0	0	0	0	0	0	0	0	0	0	0	0	0	0	0	0	0	0	0	0	0	1	0	0	0	0	0	0	0	0	0	0	0	0	0	0
0	0	0	0	0	0	0	0	0	0	0	0	0	0	0	0	0	0	0	0	0	0	0	0	0	0	0	0	0	0	0	1	0	0	0	0	0	0	0	0	0	0	0	0	0	0	0	0	0	0
5	4	0	1	0	10	37	159	0	40	2	1540	0	133	0	0	101	36	0	16	0	2690	0	0	568	0	0	0	1	0	0	1	0	0	1	23	0	0	347	3	33	3	8	3	2	0	4	4	253	1
0	0	0	0	0	0	4	9	0	0	0	0	0	9	0	0	0	0	0	0	0	346	0	0	0	0	0	0	0	0	0	0	0	0	0	0	0	0	0	18	0	0	0	4	0	0	0	0	0	0
0	0	0	1	0	0	0	0	0	0	0	1	0	0	0	0	0	0	0	0	0	125	0	0	0	0	0	0	0	0	0	0	0	0	0	0	0	0	0	0	0	0	0	0	0	0	0	0	0	0
0	0	0	0	0	0	0	0	0	0	0	0	0	2	0	0	0	0	0	0	0	22	0	0	0	0	0	0	3	0	0	0	0	0	0	0	0	0	0	0	0	0	0	0	0	0	0	0	0	0
0	0	0	0	0	0	0	0	0	0	0	0	0	1	0	0	0	0	0	0	0	34	0	0	0	0	0	0	0	0	0	0	0	0	0	4	0	0	0	0	0	0	0	0	0	0	0	0	0	0
0	0	0	0	0	0	0	0	0	0	0	0	0	0	0	0	0	0	0	0	0	32	0	0	0	0	0	0	0	0	0	0	0	0	2	31	0	0	0	4	0	0	0	0	0	0	0	0	0	0
0	0	0	0	0	0	0	0	0	0	0	0	0	1	0	0	0	0	0	0	0	13	0	0	1	0	0	0	0	0	0	0	0	0	0	6	0	0	0	0	0	0	0	0	0	0	0	0	1	0
0	0	0	0	0	0	0	0	0	0	0	0	0	0	0	0	0	0	0	0	0	12	0	0	0	0	0	0	0	0	0	0	0	0	0	0	0	0	0	0	0	0	0	0	0	0	0	0	0	0
0	0	0	0	0	0	1	0	0	0	0	2	0	0	0	1	0	0	0	1	0	24	0	0	1	0	0	0	0	0	0	0	0	0	0	1	0	0	0	0	0	0	0	0	0	0	0	0	0	0
0	0	1	0	0	0	1	3	0	0	0	26	0	5	0	0	11	0	0	0	0	13	0	0	33	0	0	0	0	0	0	0	0	0	0	1	1	0	1	0	2	0	0	0	0	0	0	1	7	0
0	1	0	0	0	0	0	0	0	0	0	1	0	0	0	0	0	0	0	0	6	0	0	0	4	0	0	0	3	0	0	1	0	0	0	0	0	0	0	0	0	2	0	1	0	0	5	0	0	0
0	0	0	0	0	0	0	0	0	0	0	0	0	0	0	0	0	0	0	2	0	0	0	0	0	0	0	9	0	0	0	0	0	0	2	0	0	0	1	2	0	0	0	0	0	0	1	0	0	1
0	0	0	2	0	0	0	0	0	0	0	0	0	0	0	0	0	0	0	27	0	1	0	0	0	1	0	1	0	0	0	0	0	0	31	1	0	0	1	2	0	0	0	0	0	0	4	0	0	0
1	0	0	4	0	0	1	0	0	3	0	0	0	2	0	0	0	0	0	23	0	14	0	0	0	0	0	0	0	0	0	0	0	0	16	16	0	0	1	2	0	1	0	3	0	0	2	0	0	0
0	0	0	0	1	0	2	2	0	1	0	9	0	4	0	0	2	0	0	1	0	18	0	0	7	0	0	0	1	0	0	0	0	0	0	0	1	0	8	0	0	1	0	0	0	0	0	0	4	7
0	0	1	1	2	8	0	1	0	0	6	1	1	3	0	2	1	0	2	5	0	14	5	0	0	4	0	0	8	1	2	2	2	0	0	0	0	0	0	0	1	0	0	0	1	7	17	6	0	0
0	0	1	0	1	3	0	0	0	0	0	1	1	0	0	0	0	0	2	0	0	5	0	0	0	2	0	1	0	0	0	0	0	0	0	0	0	0	0	0	4	0	0	0	0	0	1	0	0	0
0	0	0	0	0	0	0	0	0	0	0	3	0	0	0	0	0	0	0	0	0	0	0	0	0	0	0	0	0	15	0	0	0	0	0	0	0	7	1	0	1	0	0	0	0	0	0	0	0	1
0	0	0	2	0	0	0	0	1	0	0	1	0	6	0	0	0	0	0	4	0	16	0	0	0	0	0	0	0	1	0	0	0	0	3	9	1	0	1	3	0	0	0	1	0	0	1	1	6	0
0	0	0	13	0	0	0	0	0	0	0	0	0	5	0	0	0	0	0	4	0	22	0	0	4	0	0	0	0	0	1	2	0	0	16	23	0	18	0	4	0	0	0	1	0	0	0	0	8	2
2	0	0	3	0	0	1	0	2	1	0	11	0	1	0	0	0	0	0	1	0	2	0	0	0	0	0	0	1	0	0	0	0	0	0	3	0	1	0	9	1	0	0	0	0	0	0	0	14	2
0	0	0	0	0	0	0	0	0	0	0	0	0	0	0	0	0	0	0	0	0	0	0	0	0	0	0	0	0	0	0	0	0	0	0	2	0	0	0	2	0	0	0	0	0	0	1	0	2	0
0	0	0	1	0	0	0	0	0	0	0	0	0	0	0	0	0	0	0	0	0	0	0	0	0	0	0	0	0	3	0	0	0	0	0	1	0	1	0	1	0	0	0	0	0	0	2	0	0	0
0	0	0	0	0	0	0	0	0	0	0	1	0	0	0	0	0	0	0	0	0	0	0	0	0	0	0	0	0	0	0	0	0	0	0	0	0	0	0	0	0	1	0	0	0	0	0	0	4	0
0	0	0	0	1	0	0	1	0	0	0	0	0	0	0	0	0	0	0	0	0	0	0	0	0	0	0	0	0	0	0	0	0	0	0	0	0	0	0	0	0	0	0	0	0	0	0	0	0	0
0	0	0	0	1	0	0	0	0	0	0	0	0	0	0	0	0	0	0	0	0	0	0	0	0	0	0	0	0	0	0	0	0	0	0	0	0	0	0	0	0	0	0	0	0	0	0	0	7	0
3	4	814	5	233	6	60	131	11	1	10	622	38	237	28	2	1670	7	35	19	3	367	1	7	595	319	14	0	24	69	82	13	8	0	8	43	173	514	20	0	845	27	8	4	1	27	133	21	825	724
0	0	5	0	0	0	0	0	0	0	0	0	0	0	0	0	1	0	0	0	0	2	0	0	1	1	0	0	0	0	1	0	0	0	0	0	0	7	0	0	8	0	0	0	0	0	2	0	4	0
0	0	11	0	1	0	1	0	0	0	0	14	0	5	0	0	22	0	0	1	0	7	0	0	5	3	0	0	0	0	1	0	0	0	0	3	0	6	2	0	10	0	0	0	0	0	0	0	5	6
0	3	340	2	158	2	42	66	0	0	3	318	23	134	16	0	946	4	13	17	4	261	0	1	466	187	3	0	14	34	51	6	1	0	2	22	101	330	12	0	555	16	2	1	1	17	94	20	617	836
0	0	3	0	0	0	0	0	0	0	0	3	0	2	1	0	1	0	1	0	0	4	0	0	6	2	0	0	0	0	1	0	0	0	0	0	2	2	0	0	4	0	0	0	0	0	1	0	20	16
0	0	1	0	0	0	0	0	0	0	0	0	0	0	0	0	0	0	0	1	0	0	0	0	0	1	0	0	0	0	0	0	0	0	0	1	1	5	0	0	0	0	0	0	0	0	0	1	2	12
409	0	2	0	8	0	1	12	486	519	0	139	0	6	0	0	0	0	0	5	0	7	0	0	15	0	21	0	1	0	0	0	0	0	0	0	0	10	0	1	0	0	0	0	0	0	0	141	204	0
540	0	2	0	18	0	2	9	400	388	0	94	0	7	0	0	0	0	0	4	0	1	0	1	14	0	30	0	5	1	0	0	0	2	0	0	0	8	0	4	0	0	0	0	0	0	1	142	118	0
3	0	0	0	0	0	0	0	8	4	0	0	0	0	0	0	0	0	0	0	0	0	0	0	0	0	26	0	0	0	0	0	0	0	0	0	0	0	0	0	0	0	0	0	0	0	0	1	0	0
0	0	0	0	0	0	0	0	0	0	0	0	0	0	0	0	0	0	0	0	0	1	0	0	0	0	0	0	0	0	0	0	0	0	0	1	0	0	0	0	1	0	0	0	0	0	0	0	11	0
0	0	2	0	0	0	0	0	0	0	0	0	0	6	0	0	0	0	0	1	0	6	0	0	0	0	0	0	0	0	0	0	0	0	0	0	0	0	0	0	1	0	0	0	0	0	0	0	17	1
0	0	1	0	1	0	0	0	0	0	0	0	0	0	0	0	0	0	0	1	0	0	0	0	0	0	0	0	0	12	0	0	0	0	0	0	0	2	1	0	0	0	0	0	0	0	1	1	1	0
0	0	0	0	0	0	0	0	0	0	0	0	0	0	0	0	0	0	0	0	0	1	0	0	0	0	0	0	0	6	0	0	0	0	0	0	0	0	3	2	0	0	0	0	1	1	4	0	0	0
0	0	4	1	0	0	0	0	0	0	0	0	0	1	0	0	0	0	0	0	0	1	0	0	0	0	0	0	0	0	0	0	0	0	0	0	0	0	0	0	0	0	0	0	0	0	0	0	10	1
1	0	28	0	0	0	0	0	0	0	0	0	0	1	0	0	0	0	0	0	0	0	0	0	0	0	0	0	0	0	0	0	0	0	0	0	0	3	1	0	0	0	0	0	0	0	0	0	16	0
0	0	13	0	0	0	0	0	0	0	0	0	0	0	0	0	0	0	0	0	0	0	0	0	0	0	0	0	0	0	0	0	0	0	0	0	0	0	0	0	0	0	0	0	0	0	0	0	2	0
1	0	12	0	0	0	0	0	0	0	0	0	0	3	0	0	0	0	0	0	0	6	0	0	0	0	0	0	0	0	0	0	0	0	0	0	0	3	1	0	0	0	0	0	0	0	0	0	16	0
0	0	4	0	0	0	0	1	0	0	0	1	0	5	0	0	3	0	0	1	0	4	0	0	1	0	0	0	0	2	0	0	0	0	0	0	1	2	0	0	0	0	0	0	0	0	1	0	5	3
0	0	0	0	0	0	1	1	0	0	0	3	0	0	0	0	2	0	0	0	0	0	0	0	2	0	0	0	0	0	0	0	0	0	0	0	0	2	1	0	0	0	0	0	0	1	0	0	1	0
0	0	9	0	4	1	2	2	0	0	0	25	0	5	0	0	29	0	0	3	0	22	0	0	35	5	0	0	2	0	1	0	0	0	0	5	6	29	0	0	39	1	0	0	0	0	4	0	19	9
0	0	1	0	1	0	1	1	0	0	0	0	0	0	0	0	2	0	0	0	0	1	0	0	0	1	0	0	0	0	0	0	0	0	0	0	0	0	0	0	0	0	0	0	0	0	0	0	2	0
34	0	61	13	20	3	3	21	122	22	0	141	4	25	1	3	75	10	3	15	0	42	0	2	74	24	8	3	13	15	11	1	4	0	5	18	14	52	7	9	50	3	0	0	0	3	42	39	232	39
0	0	0	0	0	0	1	0	0	0	0	0	0	0	0	0	0	0	0	0	0	0	0	0	0	3	0	0	0	0	1	0	0	0	0	0	0	0	0	0	0	1	0	0	0	0	0	0	0	0
0	2	0	0	0	16	0	0	0	0	7	1	3	0	0	31	0	0	0	0	0	0	1	3	0	2	3	1	1	0	0	0	0	0	0	0	0	0	0	2	0	0	0	0	8	8	4	15	3	0
0	0	3	0	0	0	0	0	0	0	0	3	0	0	0	0	12	0	0	2	0	0	0	0	4	1	1	0	0	0	1	0	6	0	2	7	8	0	1	1	2	0	0	0	0	0	0	1	0	38
0	0	0	0	0	0	0	0	0	0	1	8	0	0	0	0	1	0	0	0	1	0	0	2	0	5	1	16	0	0	0	11	16	0	1	16	2	1	67	3	0	0	0	0	0	0	0	73	0	60
0	0	6	0	0	0	1	0	0	0	13	0	5	2	0	3	0	0	1	0	0	0	0	27	0	0	31	0	0	9	8	0	0	0	38	9	0	0	0	13	0	0	0	30	0	0	0	0	2	3
0	0	11	0	0	0	0	0	0	0	0	1	0	14	0	0	35	0	0	37	0	0	0	0	23	0	0	0	1	0	0	0	0	0	0	0	0	0	0	0	0	0	0	0	0	0	0	0	0	1
0	0	0	0	0	0	0	0	0	0	0	0	0	0	0	0	0	0	0	0	1	0	0	0	0	0	0	0	0	0	0	0	0	0	0	18	5	0	1	0	0	0	0	0	0	0	0	92	0	13
0	0	0	0	0	0	0	0	0	0	0	0	0	0	0	0	0	0	2	0	0	0	0	0	1	0	0	1	1	0	0	0	4	0	0	0	3	0	21	0	1	0	1	0	0	0	1	0	1	4
0	1	1	0	0	0	0	0	0	0	0	10	0	0	1	0	0	0	0	0	1	0	0	0	1	9	0	0	0	0	0	0	0	0	2	303	83	0	0	1	0	0	2	0	0	1	0	2170	0	304
65	54	1	2045	3	13	45	13	0	0	2	11	0	57	2	1	1	381	6	58	1	76	0	3	31	13	1	0	3	3	2	2	0	0	51	276	2	176	0	501	0	3	50	27	29	82	110	1479	35	7
0	0	0	1	0	0	0	0	0	0	0	0	0	0	0	0	0	0	0	0	0	1	0	0	0	0	0	0	0	0	0	0	0	0	0	1	0	0	0	1	0	0	0	0	0	0	1	0	0	0
0	0	0	1	0	0	0	0	0	0	0	1	0	0	1	0	0	0	0	0	0	0	0	0	0	0	0	0	0	0	0	0	0	0	0	1	0	0	0	1	0	0	0	0	0	0	0	1	0	0
1	1	0	4	0	0	291	0	0	0	0	0	0	0	0	0	0	0	0	0	0	0	0	0	0	0	0	0	0	0	0	0	0	0	0	65	0	0	0	1	0	0	0	4	0	2	0	0	0	2
0	0	0	9	0	0	0	0	0	0	0	0	0	0	0	0	0	0	0	0	0	0	0	0	0	0	0	0	0	0	0	0	0	0	0	7	0	0	0	5	0	0	0	2	0	7	1	1	0	1
0	0	0	1	0	0	0	0	0	0	0	0	0	0	0	0	0	1	0	0	0	0	0	0	0	0	0	0	0	0	0	0	0	0	0	7	0	0	0	7	0	0	0	1	0	0	1	0	0	0
0	0	0	0	0	0	7	0	0	0	0	1	0	4	0	0	0	0	0	0	0	18	0	0	0	0	0	0	0	0	0	0	0	0	3	26	0	0	0	23	0	0	0	0	0	0	0	0	0	0
0	0	0	3	0	0	0	0	0	0	0	0	0	0	0	0	0	0	0	0	0	0	0	0	0	0	0	0	0	0	0	0	0	0	0	0	0	0	0	0	0	0	0	0	0	0	0	0	0	0
0	4	0	17	0	0	2	2	2	0	0	19	0	11	11	0	1	12	0	1	2	1	0	0	0	0	0	0	0	4	0	0	0	1	3	3	0	1	0	22	0	0	0	1	0	1	2	2	0	1
0	0	0	0	0	0	0	0	0	0	0	0	0	0	0	0	0	0	0	0	0	0	0	0	0	0	0	0	0	0	0	0	0	0	0	0	0	0	0	1	0	0	0	0	0	0	0	0	0	0
0	0	0	0	0	0	0	0	0	0	0	0	0	0	0	0	0	0	0	0	0	0	0	0	0	0	0	0	18	0	0	0	0	0	0	0	0	0	0	0	0	0	0	0	0	0	0	0	0	0
0	0	0	0	0	0	0	0	0	0	0	0	0	0	0	0	0	0	0	0	0	1	0	0	0	0	0	0	0	0	0	0	0	0	0	2	0	0	0	1	0	0	0	0	0	0	0	0	0	0
0	0	0	0	0	0	0	0	0	0	0	1	0	0	0	0	0	0	0	0	0	0	0	0	0	1	0	0	0	6	5	0	0	1	0	1	0	0	0	0	0	0	0	0	0	0	0	0	0	0
1	486	3	4	74	151	0	0	432	4	41	252	148	55	51	547	0	213	247	6	143	0	16	407	5	1446	242	4003	213	95	59	1164	1243	155	398	47	123	34	628	82	12	167	357	233	675	172	149	19	2	208
0	0	2	0	3	11	0	0	0	0	0	0	0	10	13	68	0	0	20	0	5	0	5	0	0	39	0	115	13	0	0	17	0	0	169	0	0	0	1	0	0	0	0	0	7	0	0	0	0	0
0	2	0	0	0	0	0	0	0	0	0	0	4	0	0	1	0	1	0	0	1	0	0	0	0	1	1	5	0	0	0	0	2	0	0	0	0	0	1	0	0	0	0	0	0	0	2	0	0	0
0	88	0	0	2	13	0	0	20	1	3	16	12	2	1	39	0	9	11	0	4	0	1	8	0	43	9	348	9	0	0	49	78	6	37	5	3	1	123	5	2	7	30	23	25	12	6	0	0	10
0	81	0	0	7	11	0	0	8	0	11	5	18	9	3	46	0	2	18	0	30	0	2	26	1	119	13	381	18	1	0	71	43	27	48	1	15	0	47	7	1	21	54	31	4	42	12	2	0	13
0	8	0	0	2	0	0	0	21	0	0	0	4	3	0	16	0	2	1	0	7	0	0	5	0	11	2	200	26	0	0	105	83	5	16	0	4	0	20	2	0	1	14	6	5	6	3	0	0	5
0	39	0	10	7	14	0	0	9	0	12	7	8	5	17	39	0	36	17	0	28	0	4	33	3	105	10	280	32	7	2	73	60	24	63	36	17	2	20	25	0	8	15	34	5	45	11	11	0	9
0	5	3	0	0	38	0	0	67	2	2	49	0	1	1	0	0	1	80	0	4	0	1	149	0	493	73	297	14	0	4	31	12	17	1	0	11	1	83	4	1	35	103	15	3	2	0	0	1	36
0	8	0	0	2	8	0	0	14	0	2	1	1	0	0	18	0	0	1	1	9	0	0	0	0	7	0	168	15	0	0	79	51	3	9	3	0	0	12	1	0	2	5	10	2	8	2	0	0	2
0	33	4	1	3	30	0	0	17	3	0	75	27	4	7	366	0	31	6	2	1	0	1	1	3	49	1	1040	16	3	0	309	734	0	159	18	16	27	6	31	8	1	17	43	338	3	0	5	0	74
1	143	0	0	8	51	0	0	12	0	24	30	57	8	6	115	0	11	103	0	106	2	4	134	2	623	101	560	47	2	21	100	77	119	122	6	258	1	108	26	1	70	93	90	36	87	162	3	0	35
9	1907	6	40	1000	813	2	1	55	8	2531	262	2098	515	3111	615	2	448	2154	0	2723	5	1387	2569	6	19140	1163	4064	1041	83	25	302	161	3042	920	505	214	33	237	257	21	1066	989	1434	491	3717	1492	347	5	414
1	5	0	2	1	5	0	2	0	0	0	6	3	2	2	0	0	55	1	0	0	0	4	11	0	1	3	1	0	223	94	0	1	1	0	1	0	34	2	0	3	0	0	3	156	5	10	3	2	0
0	8	1	2	1	3	0	2	0	0	0	0	5	0	2	0	0	84	0	0	0	0	0	0	0	0	1	2	0	6	3	0	0	0	0	1	0	12	0	0	0	0	0	0	279	6	19	5	0	0
0	0	0	0	0	0	0	0	0	0	0	0	0	0	0	0	0	0	0	0	0	0	0	0	0	0	2	1	0	120	20	0	0	0	0	0	0	0	0	0	0	0	0	0	0	0	0	0	0	0
3	18	0	12	8	9	0	21	0	0	0	0	10	2	5	2	0	468	0	3	0	0	0	2	0	0	2	2	0	8	1	0	0	1	0	0	0	172	2	0	2	0	2	1	2780	6	106	44	2	1
0	2	0	3	1	0	0	0	0	0	1	1	6	3	1	5	0	8	0	0	1	0	0	1	0	1	0	3	7	3	1	2	4	1	0	4	0	4	0	4	0	0	0	1	4	0	0	4	0	1
0	1	0	3	19	1	0	0	1	0	3	20	1	6	5	0	2	1	6	1	0	0	0	2	0	82	1	0	3	7	1	0	0	0	5	4	16	10	1	4	1	2	0	1	0	2	8	11	0	12
0	9	0	3	1	1	0	3	0	0	0	0	0	0	2	3	0	40	1	0	0	0	0	1	0	2	0	1	8	0	1	0	1	0	3	9	0	11	0	2	0	0	0	0	23	3	7	1	0	0
18	0	2	7	1	1	6	3	3	0	0	4	0	5	0	1	5	1	2	0	0	4	0	1	5	6	1	1	0	29	22	0	0	0	2	16	3	16	1	6	6	1	1	1	1	1	4	35	5	13
0	0	4	0	0	0	0	0	0	0	0	0	0	0	0	0	0	1	0	0	0	0	0	0	0	0	0	0	0	0	0	0	0	0	0	0	0	5	0	0	1	0	0	0	1	21	9	8	0	0
0	0	0	1	0	0	0	0	0	0	0	0	0	0	0	0	0	0	0	0	0	0	0	0	0	0	0	0	0	0	0	0	0	0	0	0	0	0	0	0	0	0	0	0	0	0	0	0	0	0
0	0	0	0	0	0	0	1	15	3	0	4	0	0	0	0	0	0	0	0	0	2	0	0	0	0	0	0	2	0	0	0	0	0	0	0	0	0	0	0	0	0	0	0	0	0	0	11	2	0
0	0	0	0	0	0	0	1	0	0	0	0	0	0	0	0	0	2	0	15	0	0	0	0	0	0	0	0	0	0	0	0	0	0	0	0	1	30	3	0	13	4	3	0	0	0	0	1	1	0
0	0	1	2	0	2	0	0	0	0	1	1	0	1	0	0	0	0	0	8	0	3	0	0	0	0	0	0	0	0	0	0	0	0	0	0	0	16	2	0	8	0	0	0	0	3	0	9	2	0
1	1	1	0	1	0	0	1	0	0	0	2	0	0	0	1	0	0	0	0	0	3	0	0	1	3	0	4	2	2	2	2	2	1	2	1	0	0	3	0	0	0	0	0	0	0	3	0	1	1
3	6	44	2	39	43	2	19	5	0	18	74	20	26	10	9	39	11	10	20	1	29	8	5	27	71	7	17	35	15	45	12	6	4	7	8	14	24	10	0	65	7	10	0	15	16	70	7	19	36
[truncated: 58 more columns]
