# Supplementary material for: Differential Analysis of the Nasal Microbiome of Pig Carriers or Non-Carriers of Staphylococcus aureus
Source: PLoS One. 2016 Aug 10;11(8):e0160331. doi: 10.1371/journal.pone.0160331 (PMC4980049; doi:10.1371/journal.pone.0160331)
Supplement: S3 File — (CSV) [file pone.0160331.s006.csv]

	baseMean	log2FoldChange	lfcSE	stat	pvalue	padj
Corynebacterium_glutamicum	0.492084659887844	-0.580036891653495	0.88812152168806	-0.653105321162597	0.51368838204114	0.710300250453042
Corynebacterium_stationis	0.501919852510889	-1.1798655460569	0.893900323208121	-1.31990728208094	0.18686597599155	0.387079521696781
Unclassified_Jonesia	0.0239581195924374	-0.249688574672053	1.11869539814959	-0.223196211484428	0.823382800375194	NA
Unclassified_Arthrobacter	0.160840831026078	-0.557771035520208	1.08172777459438	-0.515629762515213	0.60611301913166	NA
Arthrobacter_pascens	0.250046153742523	-1.37954643317544	1.15476407840725	-1.19465651813333	0.232221257557474	NA
Unclassified_Renibacterium	0.253414405038428	-0.117945673152394	0.857696527406437	-0.137514458067174	0.890624165423844	NA
Unclassified_Rothia	0.300839006865379	-0.308838458692214	1.00683357226582	-0.306742312929824	0.759039520251436	NA
Rothia_nasimurium	0.582046136122749	-1.41174352530341	0.753139287488378	-1.87447866384901	0.0608644801373519	0.215332985087526
Unclassified_Actinomycetales	0.654789321626624	-1.45653558715216	0.553935854616512	-2.62943005947956	0.0085528123038228	0.0734908316476626
Unclassified_Bacteroides	0.760022538865933	-1.41978587864562	0.645437162008964	-2.1997275059689	0.0278262340525375	0.152095501520803
Bacteroides_coprosuis	0.0796325768051174	-0.605067247901443	1.15918658487627	-0.521975716244188	0.601687238478919	NA
Bacteroides_propionicifaciens	0.256697404032946	-0.695357292605484	1.10182922065525	-0.631093530258673	0.527979371148007	NA
Unclassified_Barnesiella	0.65461305186847	0.0556468633305301	0.827595209752438	0.0672392283990817	0.946391256026009	0.967236878405437
Unclassified_Dysgonomonas	0.0793508467824832	0.63111500571864	1.15966088820778	0.544223757252011	0.586287505347055	NA
Unclassified_Parabacteroides	0.784317354600341	-1.15167083716149	0.676171925307013	-1.70322190859754	0.0885265481744026	0.257366959117639
Unclassified_Porphyromonas	0.484843945949523	0.278085588224394	0.97043766202284	0.28655687954725	0.774451635389735	0.880748918678522
Unclassified_Porphyromonadaceae	2.98179684555834	-0.414990972992579	0.513521189965598	-0.808128235215338	0.419016764996128	0.634890348110683
Unclassified_Alloprevotella	0.978404926163884	-0.817417656620725	0.76566222390024	-1.06759564610207	0.28570294845373	0.509869877240502
Unclassified_Prevotella	12.5829133344002	-1.60422046140658	0.456150886704777	-3.51686362597129	0.000436678076552633	0.0105796726746586
Prevotella_copri	0.373352648437206	-1.30858409208156	0.920621425096375	-1.42141390196797	0.155196467313754	0.346207504007605
Unclassified_Prevotellaceae	1.2921999049374	-0.335964330980612	0.528992886081032	-0.635101794032725	0.525362027065007	0.721207043071489
Unclassified_Bacteroidia	2.48135429173209	-0.512247142945743	0.507394109868951	-1.00956462241559	0.312703926261043	0.542126059287777
Bergeyella_zoohelcum	17.9914728160416	1.13666033222567	0.517047299974582	2.19836818078645	0.0279228792872782	0.152095501520803
Unclassified_Chryseobacterium	3.1607567145823	-0.252930151026305	0.799940755039502	-0.316186104324457	0.751861254281774	0.868271060079164
Chryseobacterium_indologenes	0.239625224625004	-1.21474145209317	1.12616277845629	-1.07865530217425	0.280741418371944	NA
Chryseobacterium_soli	0.603474752879278	-1.62133872666097	1.13966494662204	-1.42264507780696	0.15483906941079	0.346207504007605
Chryseobacterium_taichungense	0.858218167386285	-0.00206596148004439	1.07133647330444	-0.00192839647629295	0.998461363178084	0.998461363178084
Unclassified_Empedobacter	17.3163387006119	-0.216709979185063	0.606910218659668	-0.357070901959199	0.721038727361956	0.868271060079164
Empedobacter_brevis	1.78316227062303	-0.315781946619254	0.857473465542646	-0.368270225620816	0.712671751361853	0.866857594453616
Empedobacter_falsenii	58.7984815181756	0.840232109595638	0.621863282431631	1.35115246925358	0.176646596675728	0.372624189062284
Unclassified_Myroides	6.89702893370002	0.791574810962933	0.904322488776681	0.875323593946816	0.381397859931132	0.608797687937716
Myroides_odoratimimus	3.14004196923654	-0.187624094979905	1.10970961830581	-0.169074947071603	0.865737690553833	0.929866408372636
Myroides_phaeus	3.80560333054713	0.265662050860812	0.898853681350746	0.295556503102474	0.767568795723274	0.877221480826598
Planobacterium_taklimakanense	3.74784247634582	-0.818084311584459	0.748687765961246	-1.09269090370952	0.274529534944994	0.501502772497942
Unclassified_Flavobacteriaceae	17.9887729006076	1.09776223430545	0.469668515238344	2.33731280400681	0.0194229252626887	0.121786990836319
Unclassified_Wautersiella	772.962020803018	2.48579808244638	0.597460985892202	4.16060318772829	3.17408164404585e-05	0.00147277388283728
Wautersiella_falsenii	1.87515082281561	1.01418220427601	1.05788522254324	0.958688317658734	0.337715785434184	0.559240022959212
Unclassified_Chitinophagaceae	0.618955396380145	-2.83519563703083	0.996349469779713	-2.8455835256857	0.00443301317050441	0.0467481388889556
Unclassified_Sphingobacterium	0.556551027100497	0.584976189527572	0.978343972059022	0.597924867157336	0.549890066453322	0.737424829000987
Sphingobacterium_faecium	0.993428703125342	1.05976180636546	0.85582653212255	1.23829043221777	0.215608390171248	0.420345769073358
Unclassified_Bacteroidetes	0.613585142735406	0.333621870587847	0.727595953168841	0.458526286649686	0.646574381571603	0.81524595937289
Unclassified_Bacillus	0.310154578897193	-1.17262575603627	0.936406082966617	-1.25226200188842	0.210474409974375	NA
Unclassified_Kurthia	3.25394773701753	-1.84246665590253	0.74135333479142	-2.48527465843384	0.0129451514798711	0.096792028844209
Kurthia_gibsonii	81.9073682009146	-3.49361436749376	0.621383743176141	-5.6223137567721	1.88416653066003e-08	2.18563317556563e-06
Kurthia_huakuii	148.886652739207	-1.87200229608835	0.689813026589515	-2.7137821756479	0.00665198894749636	0.0643025598257981
Kurthia_sibirica	0.148011874342775	-1.6793396887282	1.10342599269729	-1.52193232699106	0.128026038113499	NA
Kurthia_zopfii	92.8831801927632	-0.797908030555947	0.655810947754267	-1.21667384981643	0.223728332348833	0.421991651259588
Unclassified_Lysinibacillus	0.312396727042175	-0.980536836736479	0.790299153999407	-1.24071603996328	0.214710666745798	NA
Unclassified_Solibacillus	1.19595066665873	-0.627842930092479	0.65784282335321	-0.954396563744797	0.339882944988142	0.559240022959212
Unclassified_Planococcaceae	11.1123338584471	-1.42834202232454	0.585096548643037	-2.44120739668893	0.0146382453817692	0.0998844978991312
Unclassified_Aerococcus	9.9948058264848	-0.514531661715155	0.571145209736487	-0.900877137624157	0.367653648183333	0.597103401770291
Aerococcus_suis	2.63391303260791	0.392602339062772	0.513292092437371	0.764871200720232	0.444348244542129	0.654429847063645
Aerococcus_urinaeequi	6.56758242741273	-0.392263499995467	0.541418931316694	-0.724510129414036	0.468752610724508	0.674515212366886
Aerococcus_viridans	9.86210398697243	-0.397767255947455	0.538565571256201	-0.738567924087063	0.460169407596489	0.667245641014909
Unclassified_Facklamia	9.70142035528876	-1.46907238822621	0.42088117346202	-3.49046828619616	0.000482174837161288	0.0105796726746586
Facklamia_languida	0.284937885462954	-0.789960497828414	0.863740349056355	-0.914580983384015	0.360411645715252	NA
Facklamia_tabacinasalis	5.09053357790109	-1.78358644234545	0.590467007846682	-3.02063691729339	0.00252243635106705	0.0325114018581975
Unclassified_Globicatella	8.50313094986356	-0.812189275221136	0.486260393537271	-1.67027643216614	0.094864683864463	0.257366959117639
Globicatella_sanguinis	1.87832039961555	-0.982214929213102	0.559100006597843	-1.75677860422492	0.0789555533540184	0.244235845041764
Globicatella_sulfidifaciens	3.49175268982482	-0.914778280089286	0.546892327907182	-1.67268442691436	0.0943894365678339	0.257366959117639
Unclassified_Aerococcaceae	0.788380846321068	-1.90420911594422	0.654178604541546	-2.91083979623379	0.00360458784995771	0.0405642703512647
Unclassified_Atopostipes	0.32184013494426	-1.24838654972915	0.798416956733537	-1.56357720010922	0.117916892719999	0.291957869977569
Unclassified_Carnobacterium	0.103513054380536	-0.657283148497037	1.10227557825491	-0.596296571804326	0.550977120842038	NA
Unclassified_Catellicoccus	3.34153254464847	0.123123892378701	0.478411074425961	0.257360038177284	0.796900849005525	0.893042671426395
Unclassified_Granulicatella	1.90725187117825	0.937769459722959	0.474185658173824	1.97764197115215	0.0479691108814673	0.202961410955229
Unclassified_Trichococcus	1.31849967694569	-1.98172561440544	0.776041909737641	-2.55363220663612	0.0106605798561867	0.0856119596720043
Unclassified_Carnobacteriaceae	26.4440863232673	-0.637169812981012	0.40991388586767	-1.55439919199689	0.120089225860853	0.293270530523345
Unclassified_Enterococcus	6.12686086992637	0.194604716887558	0.389292365235174	0.499893484348185	0.617150080384584	0.786696805764964
Enterococcus_eurekensis	7.64241291295699	-1.49310694280428	0.610687480318893	-2.44496078751213	0.0144867891697903	0.0998844978991312
Enterococcus_faecalis	2.07661116552006	-1.38984568482605	0.583590513839304	-2.3815426259803	0.0172402953536731	0.11427852920149
Enterococcus_hirae	0.259402144092251	-1.07093353240072	0.893140936808795	-1.19906443458653	0.230502891941577	NA
Unclassified_Enterococcaceae	0.0870980646438834	-1.4039870607958	1.0359246364695	-1.3552984564405	0.1753224866043	NA
Unclassified_Vagococcus	29.1513962111295	1.55767461237389	0.482223649208123	3.23019125032918	0.00123707436696463	0.0205000895096996
Vagococcus_acidifermentans	3.5988722668869	0.877577746188961	0.590628439678652	1.48583726626241	0.137322170338933	0.321805490087195
Vagococcus_carniphilus	2.60330088809068	0.150735642727421	0.710103186605257	0.212272871845616	0.83189415829496	0.906100679457421
Vagococcus_fessus	1.71260608219413	0.955024294393262	0.483754015151947	1.97419404176581	0.048359683241776	0.202961410955229
Vagococcus_fluvialis	125.321104224589	1.53636768339028	0.50600199470745	3.03628780016677	0.0023951063022408	0.0325114018581975
Vagococcus_lutrae	1.41546392364011	0.926659610024914	0.746257718759608	1.24174207747581	0.214331739785377	0.420345769073358
Vagococcus_salmoninarum	6.41834199597848	0.778956372621215	0.521621045283612	1.49333770112302	0.135348811532339	0.320417594647987
Unclassified_Lactobacillus	26.4573773232463	0.76025255495539	0.347097306063902	2.19031534291259	0.0285013748701555	0.152095501520803
Lactobacillus_acidipiscis	0.246280759861541	-1.23994922642373	1.12459728509806	-1.10257177645205	0.270213172403872	NA
Lactobacillus_amylophilus	1.35300495699334	-0.811362419523991	0.756891413313	-1.07196673823074	0.28373497215409	0.509869877240502
Lactobacillus_amylovorus	0.872220883142408	-0.332555253323146	0.645453414897522	-0.515227351265848	0.606394158330958	0.777256600733604
Lactobacillus_coleohominis	0.356351879954528	1.78808824181123	0.991448503362255	1.8035109597194	0.0713080057942247	0.229770240892502
Lactobacillus_concavus	0.453145475557472	0.222861781945948	0.968129159637554	0.230198398351499	0.817937606372714	0.900516032249617
Lactobacillus_curvatus	0.113330917985727	-0.0723279079434494	1.14740828077106	-0.0630358950301848	0.949737921044486	NA
Lactobacillus_fermentum	1.97616997493727	0.83475358953266	0.459555859567137	1.81643552607278	0.0693035897123049	0.229770240892502
Lactobacillus_graminis	0.100225529648478	-0.203273081220091	1.14751398302314	-0.177142138769033	0.859396743328054	NA
Lactobacillus_hammesii	0.097116379743011	-0.505328866333722	1.15592650710319	-0.43716349026384	0.661992785347315	NA
Lactobacillus_helveticus	1.26623189603632	0.789685787907606	0.57916819470856	1.36348265516372	0.17273044719516	0.371050590271084
Lactobacillus_johnsonii	0.429020001845832	-0.276484640636086	0.662680564327148	-0.417221592905496	0.67651633260359	0.834849942361877
Lactobacillus_nantensis	0.0272800396622614	-0.0568230552784521	1.11870646326379	-0.0507935344475196	0.959490042991921	NA
Lactobacillus_oligofermentans	0.909436152455792	0.275506809491064	0.811279450055889	0.339595449474388	0.734161205486387	0.868271060079164
Lactobacillus_plantarum	0.29139546136658	-0.058620964755419	1.1601973858379	-0.0505267168078325	0.959702659656576	NA
Lactobacillus_pontis	2.85217696257366	0.716264055009252	0.689618056330694	1.03863877755802	0.298972764116344	0.525467282386302
Lactobacillus_reuteri	12.1219804948892	0.722188933499197	0.35530564613383	2.03258501900411	0.0420944663021477	0.201021146992395
Lactobacillus_rossiae	0.239917729518713	0.914766814670158	1.00730193374062	0.908135668193518	0.363806547716385	NA
Lactobacillus_sakei	0.126121369934332	0.254996348102058	1.14790266877932	0.222141088297339	0.824204052981644	NA
Lactobacillus_sanfranciscensis	0.6611495515915	1.97025472257949	1.02429403721466	1.92352454568335	0.0544142069109846	0.213967728870312
Lactobacillus_vaginalis	1.53773023607402	0.854588155908988	0.517357895148512	1.65183166995774	0.0985688706418699	0.259863386237657
Unclassified_Lactobacillaceae	1.04196761160471	1.3474637078158	0.542807483122838	2.48239707393802	0.0130501762922195	0.096792028844209
Unclassified_Leuconostoc	1.94484602426675	-1.32584949057566	0.905756979870674	-1.46380267559734	0.143247871188906	0.329988540146529
Leuconostoc_citreum	4.52593720000611	-2.33737823751349	0.849098411751605	-2.7527765982882	0.00590922049841411	0.0596060502448728
Leuconostoc_mesenteroides	5.93249856503273	-1.97562297736758	0.672370357522645	-2.9382957699783	0.00330022013675163	0.0402974248277041
Leuconostoc_miyukkimchii	0.0817992863865016	-0.406040507443943	1.16010388543916	-0.350003575145545	0.726336014572731	NA
Leuconostoc_pseudomesenteroides	3.63751392874607	-2.37824646934345	0.784899963255955	-3.02999946576365	0.00244554171298755	0.0325114018581975
Unclassified_Leuconostocaceae	0.579592564037078	-1.56394395801853	0.917901957683999	-1.70382462410756	0.0884138561994869	0.257366959117639
Unclassified_Weissella	0.718593059104036	0.0303061489655535	0.925961935991414	0.0327293680091776	0.973890404147197	0.982359016357173
Weissella_cibaria	0.182257044461868	1.22155952239201	1.14405886398959	1.06774184514611	0.285636977181314	NA
Weissella_confusa	0.46468587174638	0.254673255620394	1.00862934696629	0.252494393888486	0.800658946796079	0.893042671426395
Weissella_diestrammenae	0.328768730343925	-0.837278351630558	1.01343826122106	-0.826175982957014	0.408704270155176	0.632129271173338
Weissella_hellenica	0.0518137843557092	0.0311058453669539	1.16023186402697	0.0268100250746353	0.978611257239877	NA
Weissella_minor	9.90370627095021	0.705740745523775	0.60144287794109	1.17341275690175	0.240630323954513	0.450211573850378
Weissella_paramesenteroides	0.317495579075317	-0.9968479523674	0.864916514172879	-1.15253661600009	0.24910063228582	NA
Unclassified_Lactococcus	39.3496522212299	-0.270179692256962	0.61711179276057	-0.437813205688952	0.661521697275594	0.829583966313177
Lactococcus_lactis	21.3825440262465	-0.218303739694602	0.676904168596351	-0.322503169314621	0.747071537150482	0.868271060079164
Lactococcus_raffinolactis	15.6159396147895	-1.87938314943821	0.709419078228146	-2.64918608353779	0.00806858915293368	0.0719966416723313
Unclassified_Streptococcus	296.1821449002	-0.360372191787846	0.400524397566326	-0.899750911498891	0.36825282310374	0.597103401770291
Streptococcus_alactolyticus	1.01993818034496	-0.0766788793178007	0.570801188445138	-0.13433552849929	0.893137260165376	0.941932579186611
Streptococcus_canis	0.641721034625376	2.00249929925068	0.95729974536358	2.09182057025423	0.036454569538271	0.179945960274019
Streptococcus_dysgalactiae	0.827181094446692	0.764204265715563	1.01036202662845	0.756366773072118	0.449429323759061	0.655771088755359
Streptococcus_hyointestinalis	1.29702957323522	-0.0583757960934682	0.501625784737288	-0.116373196653041	0.907356777015191	0.948228703907768
Streptococcus_hyovaginalis	2.28081982419611	-0.548727927900838	0.566143694955952	-0.969237903362204	0.33242650364365	0.556198391232977
Streptococcus_ictaluri	0.530212004762645	0.837283511273869	0.742505737804978	1.12764584654804	0.259469516389494	0.477753395256846
Streptococcus_iniae	0.31515802215687	0.241718754223041	0.941707188235124	0.256681436908272	0.797424702744918	NA
Streptococcus_parauberis	7.34027028086711	-0.362882511294649	0.582544998795881	-0.622926146554732	0.533333055123147	0.72563453133542
Streptococcus_porcinus	0.320298117316337	0.197110234800001	1.10973814865103	0.177618688732656	0.859022446438198	NA
Streptococcus_pseudoporcinus	0.1663032418965	0.177182483624922	0.992989017651345	0.178433477586691	0.858382559832346	NA
Streptococcus_pyogenes	0.484811093764182	1.12868308201269	0.73260864994952	1.5406357570177	0.123405460272791	0.295155327662759
Streptococcus_suis	690.547368839333	-0.027055073122977	0.45123955363393	-0.0599572287160924	0.952189699910029	0.968894782364591
Streptococcus_thoraltensis	0.369242515106159	0.761206892104471	0.872786448302337	0.872157093622501	0.383122682926321	0.608797687937716
Streptococcus_uberis	2.14674055372925	-0.242674712177333	0.615408683436384	-0.394330984773014	0.693336690169971	0.85107995830388
Unclassified_Streptococcaceae	5.48178274199948	-0.529340539937813	0.645201496104987	-0.820426708762124	0.411972894708271	0.632964977300125
Unclassified_Bacilli	18.0809376113491	-0.106973645805995	0.255354554086547	-0.418922020751346	0.675273123002445	0.834849942361877
Unclassified_Anaerobacter	3.98291833694125	-0.205370284767822	0.382222886639989	-0.537305043591642	0.591056922144892	0.770909745409464
Unclassified_Clostridium-	14.834020417807	-0.136865060470479	0.323506890680897	-0.423066909587039	0.672246444368529	0.834849942361877
Unclassified_Sarcina	1.34226931794781	-0.716386498605179	0.42960184666304	-1.66755916942573	0.0954032693280902	0.257366959117639
Unclassified_Clostridiaceae-1	7.25313808864165	-0.0904738309403139	0.395381869082598	-0.228826453651604	0.819003805192539	0.900516032249617
Unclassified_Anaerococcus	5.98146032535312	-3.33203037867623	0.581994680800028	-5.72519043317702	1.03317780562157e-08	2.18563317556563e-06
Anaerococcus_lactolyticus	0.762460835571074	-3.219147204599	0.932133254856255	-3.45352682980442	0.000553307261361791	0.0106972737196613
Unclassified_Anaerovorax	0.946431555619963	-0.888551772390855	0.517932794939157	-1.71557348959769	0.0862401340874911	0.257366959117639
Unclassified_Helcococcus	6.79678964552341	-2.73159340497813	0.579653548813459	-4.71245869290313	2.44745703094526e-06	0.0001892700103931
Helcococcus_kunzii	0.0266280087881941	-0.249598590759831	1.11869530693047	-0.223115793204399	0.823445386954078	NA
Unclassified_Peptoniphilus	0.337966212175063	0.258385185381272	0.831502821729357	0.310744808831657	0.755994629896513	0.868271060079164
Peptoniphilus_coxii	0.0911366542726741	-1.14407618024846	1.13672384194928	-1.00646800746835	0.314190493760243	NA
Unclassified_Blautia	3.10046042685339	-0.723776456198001	0.382566969040988	-1.89189479168144	0.0585049998751328	0.215332985087526
Unclassified_Butyrivibrio	1.12252471828077	-0.158386619381994	0.431640412851164	-0.36694112660996	0.71366293336483	0.866857594453616
Unclassified_Clostridium-XlVa	1.17052724069909	-1.06173716727469	0.537444888066971	-1.97552752077231	0.0482083146435935	0.202961410955229
Unclassified_Coprococcus	0.651014238226764	-1.05723803327814	0.624118807076786	-1.69396919511203	0.0902711368400659	0.257366959117639
Coprococcus_catus	0.880650344421221	-1.17382945925402	0.627171333569087	-1.87162485978757	0.0612585216197272	0.215332985087526
Coprococcus_comes	0.829400349424784	-0.40538999145056	0.452787680962661	-0.895320275915348	0.370615904547077	0.597103401770291
Unclassified_Dorea	1.52318275879055	-0.264216169663595	0.4858364175737	-0.54383772007687	0.586553149487216	0.770909745409464
Unclassified_Lachnospiracea	7.98510699816889	-0.707368406117017	0.350082298916471	-2.0205774708015	0.0433235230587058	0.201021146992395
Unclassified_Oribacterium	1.50096764646213	-0.475718538088806	0.602311646572978	-0.789821250835081	0.429632166561166	0.643062339627036
Unclassified_Roseburia	1.16393169360502	-3.09172498889225	0.694405127681868	-4.45233605807801	8.49410883860726e-06	0.000492658312639221
Unclassified_Lachnospiraceae	8.29904118430428	-1.21391821727849	0.336653450202094	-3.60583922888588	0.000311145735471978	0.010312258661357
Unclassified_Clostridium-XI	26.1064516515093	-0.712318905995555	0.329454685061454	-2.16211496844455	0.0306093155428852	0.157808026798875
Unclassified_Peptostreptococcus	1.12409571781182	-0.95772037642073	0.718923846387567	-1.33215831027593	0.182808172686521	0.382085550119576
Peptostreptococcus_anaerobius	0	0	0	0	1	NA
Peptostreptococcus_russellii	0.110821796386114	-0.628718463776008	1.0658046738622	-0.589900268965507	0.555257513792312	NA
Unclassified_Proteocatella	0.123549166413603	0.635396524554113	1.15996919285327	0.547770172232915	0.583849721991715	NA
Unclassified_Peptostreptococcaceae	2.2559786842447	-0.350198368666336	0.537055557262575	-0.652071026787866	0.514355353776341	0.710300250453042
Unclassified_Acetivibrio	1.11127035292388	-0.621292446459504	0.509097626462576	-1.22037977426158	0.222320941019954	0.421991651259588
Unclassified_Butyricicoccus	0.678755547374194	-0.45440435108594	0.654900558763598	-0.693852440657282	0.48777475181536	0.684020341498134
Unclassified_Clostridium-IV	1.40833413160856	-0.533808324454403	0.422937745957464	-1.26214396694706	0.206896986926799	0.413793973853597
Unclassified_Faecalibacterium	5.80363180729274	-1.08839298720119	0.332814787005819	-3.27026631536704	0.00107446276687851	0.019175027839678
Faecalibacterium_prausnitzii	3.33549388087783	-0.947604043094076	0.44075569828027	-2.14995301658359	0.0315589313620362	0.159166784260704
Unclassified_Fastidiosipila	0.568684334203801	-1.06978445566529	0.76572563299195	-1.39708586153147	0.162387752909208	0.35541470448053
Fastidiosipila_sanguinis	0.214606002309579	-1.9867902206151	1.10615348667138	-1.79612526159794	0.0724745976628768	NA
Unclassified_Gemmiger	4.54054950074093	-0.519907805205526	0.376577568687623	-1.38061278322395	0.167398050739539	0.362956521229655
Gemmiger_formicilis	5.89415621764979	0.242352116515593	0.343601903212563	0.705328213405343	0.480606006643163	0.684020341498134
Unclassified_Oscillibacter	11.3578939031953	-1.2957047844852	0.363874663835628	-3.56085463831718	0.000369649689693577	0.0105796726746586
Unclassified_Ruminococcus	2.38563807953108	-0.963987046332102	0.415596681312564	-2.31952537081763	0.02036656711264	0.124343251845592
Ruminococcus_bromii	0.424615837798716	-1.04556102501476	0.744778269643192	-1.40385543943926	0.160361901220704	0.354323438887651
Unclassified_Ruminococcaceae	40.5175378319629	-0.563849049104392	0.278208296058567	-2.02671543980735	0.0426915225471237	0.201021146992395
Unclassified_Clostridia	24.7431562433705	-0.587669062721657	0.307118908801081	-1.91349033185803	0.0556853100449747	0.215316532173902
Unclassified_Catenibacterium	4.23303236366797	-0.0393884536950252	0.421895823146005	-0.0933606154270793	0.92561707815169	0.95441405391641
Unclassified_Erysipelothrix	0.231237012423013	-1.39019428830926	1.09228437036363	-1.27274025521985	0.20311022792456	NA
Unclassified_Erysipelotrichaceae	3.62358701073116	-0.536182738340174	0.329598840715606	-1.62677373857276	0.103785161109912	0.267568803769045
Unclassified_Turicibacter	2.66828191956747	-0.883585344889816	0.4720184796212	-1.87192956004372	0.0612163493781569	0.215332985087526
Unclassified_Phascolarctobacterium	5.62194539054028	-0.239524446439352	0.450320384510242	-0.531897854679293	0.594796743225405	0.770909745409464
Phascolarctobacterium_succinatutens	6.41050116359129	-0.425051479968814	0.40268385651108	-1.05554636247783	0.291175517265946	0.515669618364119
Unclassified_Anaerovibrio	8.94285620673287	-0.831292695783952	0.369078100266592	-2.25234901551594	0.0243002249387413	0.144555184250974
Unclassified_Dialister	5.11707933873966	-0.31253911157429	0.388762772586988	-0.803932715816705	0.421435834521746	0.634890348110683
Unclassified_Megamonas	0.0401087943964016	-0.249688575256087	1.11869539815046	-0.223196212006322	0.823382799969027	NA
Megasphaera_elsdenii	5.06559656806759	0.154486440874077	0.481164200659421	0.321068027634554	0.748158838892121	0.868271060079164
Unclassified_Mitsuokella	0.994721879037705	-1.08757111754662	0.586492097468259	-1.85436619221536	0.0636867881266972	0.220527385752146
Mitsuokella_jalaludinii	1.41324805250541	0.288871052658717	0.469034084410386	0.615884990579846	0.537970428403846	0.72563453133542
Mitsuokella_multacida	0.229915887303164	-1.58500926899469	0.913986502148817	-1.73417141858033	0.0828876725926875	NA
Unclassified_Selenomonas	0.312399091242777	-1.29040764241733	0.807166901513564	-1.5986875081196	0.109890054641042	NA
Unclassified_Veillonellaceae	0.600175304363663	-0.247584898029376	0.701364830308266	-0.35300443838987	0.724085113122567	0.868271060079164
Unclassified_Veillonella	1.06226964055997	-0.110662780808169	0.846501873171987	-0.130729516750502	0.895989281728392	0.941932579186611
Unclassified_Firmicutes	5.16329864987722	0.0665768590147755	0.32832443897845	0.202777652561969	0.839308825727352	0.909904895181054
Fusobacterium_necrophorum	0.605294142592614	-1.92307335987992	1.11543003652923	-1.72406452838921	0.0846961947458458	0.257366959117639
Unclassified_Planctomycetaceae	1.60602616393748	-1.22500139837683	0.622247356403996	-1.96867272439081	0.0489906854029863	0.202961410955229
Unclassified_Rhodobacter	0.535981368011791	-0.447006830112351	0.86717943974966	-0.515472126785425	0.606223142263698	0.777256600733604
Unclassified_Rhodobacteraceae	0.115651906979614	0.450929999334368	1.15970228966174	0.388832550693587	0.697400019945642	NA
Unclassified_Alicycliphilus	0.151084436125153	0.316180043059455	1.15907633108896	0.272786213106778	0.785017558131418	NA
Brachymonas_denitrificans	0.0179705928020557	0.16619441891351	1.11854985359425	0.148580251813967	0.881884856792493	NA
Unclassified_Comamonas	25.9931508564086	-0.125117106575169	0.694886545718704	-0.180054006436063	0.857110169951408	0.924881671761519
Comamonas_aquatica	0.728925220689082	-0.6595235196313	1.14858455763102	-0.574205455967107	0.565828777713986	0.754438370285314
Comamonas_composti	0.044132565008635	-0.0293256963647292	1.11868220263281	-0.0262145015766867	0.979086249272156	NA
Comamonas_jiangduensis	0.102642736982327	0.488626785903082	1.14043317178925	0.42845718450689	0.668318299051462	NA
Comamonas_kerstersii	0.066199519385589	-0.463040364668047	1.11900675987329	-0.413795860107652	0.679023616103954	NA
Comamonas_koreensis	0.210540379859662	-0.631631915903743	1.14912904184789	-0.549661433051966	0.582551614103233	NA
Comamonas_terrigena	0.406579280235079	-0.254969547812085	1.09228661059411	-0.233427330646673	0.815429592490251	0.900516032249617
Comamonas_testosteroni	0.126011570564944	-0.85163498459078	1.12010487544891	-0.760317183915004	0.447065012688909	NA
Unclassified_Comamonadaceae	0.263812076299006	-0.612095089165179	0.992186061070206	-0.61691563022459	0.537290376685703	NA
Unclassified_Sutterella	0.790510502120653	1.85594301477224	0.849172985389988	2.18558885728081	0.0288456985642903	0.152095501520803
Neisseria_shayeganii	1.0363046931637	-0.0683848018753388	0.798875227467637	-0.0856013549100935	0.93178332135271	0.956520931654109
Unclassified_Uruburuella	0.53259962638787	-1.05237197111566	0.864469302544588	-1.21736187510416	0.223466561889395	0.421991651259588
Uruburuella_suis	1.46101144275739	1.05987223184383	0.851245157539736	1.24508459455683	0.213100656280733	0.420345769073358
Unclassified_Vitreoscilla	3.70965615555887	-1.10560426772052	0.848238894685679	-1.30341142648288	0.19243433756286	0.395086427562686
Unclassified_Betaproteobacteria	1.34035141400101	0.902812370770528	0.668223754666201	1.35106297024941	0.176675262055393	0.372624189062284
Unclassified_Vampirovibrio	1.8008207231124	-0.684598396132306	0.420847897268551	-1.62671216982569	0.10379824284144	0.267568803769045
Unclassified_Deltaproteobacteria	0.290056257303594	-0.108328868312097	0.834585528645283	-0.12979960063283	0.896724978891097	NA
Unclassified_Pseudoalteromonas	0.714653327045236	1.70071010875658	1.00927149966846	1.68508682680057	0.0919718208297437	0.257366959117639
Unclassified_Citrobacter	1.54878337401286	-1.14510798128014	0.783086485845227	-1.46230078283648	0.143658804115515	0.329988540146529
Citrobacter_freundii	3.33309852423762	-0.0206618539650308	0.866004144968015	-0.023858839573792	0.980965206190274	0.985211808814474
Unclassified_Enterobacter	2.32914441080514	0.185688453636616	0.695899518997262	0.266832277602633	0.789598301046768	0.889256339042962
Enterobacter_aerogenes	0.153344483112688	-0.633128598415269	1.11398020620679	-0.568348158151869	0.569798584650049	NA
Enterobacter_hormaechei	0.389480981187734	-1.08463165112795	0.955287994407433	-1.13539755286127	0.256208784554744	0.475523504133606
Unclassified_Erwinia	0.267734177839577	0.729677876835402	1.02646004838267	0.7108682680686	0.477165871287506	NA
Erwinia_amylovora	0.177028531432109	-0.375375672518836	1.08308819777661	-0.346579044337678	0.728907591424344	NA
Erwinia_pyrifoliae	0.135608883109278	0.487816460792818	1.12082750906716	0.435228843730662	0.663396328148834	NA
Unclassified_Escherichia/Shigella	285.034594919301	0.852692387933656	0.483105153240631	1.76502440972501	0.0775596633785201	0.243160025727252
Unclassified_Escherichia	1.71875872478528	0.150662493635308	0.70530379163105	0.213613616462905	0.830848380084357	0.906100679457421
Escherichia_albertii	2.41749919612996	1.08282935317987	0.605435171683245	1.78851411980141	0.0736930996809012	0.234202727753001
Escherichia_coli	393.319801918745	-0.275917093518765	0.562457893554601	-0.490555998378891	0.623740514235321	0.790753001653522
Escherichia_fergusonii	2.36192619754691	1.52119754911903	0.596010951633582	2.55229798202472	0.0107014949590005	0.0856119596720043
Unclassified_Hafnia	0.723221913412143	0.624918430154718	0.904082552471657	0.69121832784657	0.489428347796079	0.684020341498134
Unclassified_Klebsiella	12.0416787017445	0.562747223057302	0.908993299326032	0.619088417345372	0.535858113263085	0.72563453133542
Klebsiella_pneumoniae	12.0809953804156	0.623323975728728	0.864698883180609	0.72085669110149	0.470997691394119	0.674515212366886
Klebsiella_variicola	0.541657137322491	0.145530109159935	1.12719437384104	0.129108264321818	0.897271982759659	0.941932579186611
Kluyvera_georgiana	0.214714955794083	-1.24601645637022	1.15979294211168	-1.07434388598843	0.282668582413779	NA
Morganella_morganii	0.546972479635479	1.67313280681015	0.926621747529884	1.80562652589393	0.0709766964065217	0.229770240892502
Unclassified_Pantoea	0.620328229022386	0.59933440261554	0.735694536143748	0.814651153666357	0.415272020780071	0.633836242243266
Pantoea_agglomerans	0.640589130127219	0.147759168729278	0.936830523382852	0.15772241087505	0.874675540204417	0.931555601793079
Unclassified_Proteus	0.361839951148812	1.03663964523497	1.0326860064695	1.00382850037736	0.315461284499353	0.542126059287777
Unclassified_Providencia	0.461541812554005	1.6475310374944	0.975558687135185	1.68880771523087	0.0912562848322781	0.257366959117639
Providencia_alcalifaciens	0.0435587511624863	0.0428056584877966	1.11883464165547	0.0382591465209368	0.969481063274483	NA
Providencia_rettgeri	0.298477152401784	1.21698408308314	1.09508147857378	1.11131829630442	0.266431366685251	NA
Salmonella_enterica	1.21078133941257	-0.0745849288888482	0.723270022943383	-0.103121830744929	0.917866278959587	0.953247023760589
Shigella_dysenteriae	0.697813235738206	1.66919131041996	0.711879058355504	2.34476810467768	0.0190389168820248	0.121786990836319
Shigella_flexneri	7.27015285336258	1.05570819099434	0.635450110815014	1.66135495615905	0.0966421786956189	0.25771247652165
Shigella_sonnei	0.990571005535183	0.403360217316201	0.748539227904072	0.538863164787796	0.589981275449415	0.770909745409464
Unclassified_Enterobacteriaceae	51.4210139560063	0.377387197152948	0.438882483987772	0.859882111776106	0.389854030089017	0.615279829800353
Yersinia_enterocolitica	0.3640124980314	1.92243609404713	1.05877766912839	1.81571273186157	0.069414449987491	0.229770240892502
Halomonas_phoceae	2.57399600766071	-0.431171187016008	0.562285653741238	-0.766818758663247	0.443189281627192	0.654429847063645
Unclassified_Haemophilus	1.32848836972178	0.671536573259067	0.694016277552571	0.967609254969094	0.333239553368034	0.556198391232977
Haemophilus_parasuis	5.00059232644453	-1.52362940770965	0.615787797915477	-2.47427671166486	0.0133506246681668	0.096792028844209
Mannheimia_caviae	10.5479990282951	1.00874189150951	0.781277868623597	1.29114356366786	0.196653900461129	0.396727868756364
Mannheimia_varigena	2.3779157087973	2.48190300611889	0.930775497179279	2.66648940978819	0.00766480212395995	0.0711293637103484
Unclassified_Pasteurella	0.650360211671672	0.115855072694246	1.15901951767066	0.0999595528184763	0.920376436734362	0.953247023760589
Pasteurella_aerogenes	1.70484859480172	-1.33794643910408	0.867838105159399	-1.54170049822637	0.123146390824577	0.295155327662759
Pasteurella_multocida	3.49850340250535	0.81379820170498	0.838230515588187	0.970852512013283	0.331621728693384	0.556198391232977
Unclassified_Acinetobacter	212.185316479138	-1.62584130628515	0.537311605710748	-3.02588160948898	0.0024790935110043	0.0325114018581975
Acinetobacter_baumannii	0.264335639666214	-1.65061251652924	0.98780394923551	-1.67099202003262	0.0947232540302772	NA
Acinetobacter_berezinae	0.453801278746256	-1.48550869729408	0.939238272594427	-1.58161005640317	0.113738616852703	0.28997097922887
Acinetobacter_bouvetii	1.7711659932378	-1.40245030667188	0.84084800492781	-1.66789990396931	0.0953355987521148	0.257366959117639
Acinetobacter_guillouiae	3.17336075629119	-1.4536502003203	0.792143178721924	-1.83508517067038	0.0664930708162522	0.226858712196625
Acinetobacter_haemolyticus	1.98154766882065	-1.10381816909796	0.901859581029194	-1.22393573491595	0.220976471707556	0.421991651259588
Acinetobacter_johnsonii	1.53034201228733	-1.03924737211815	0.957732994815	-1.0851117981154	0.27787214251847	0.503643258314726
Acinetobacter_junii	0.102244683164499	-0.120151584386948	1.1190971839782	-0.107364745535173	0.91449962178985	NA
Acinetobacter_lwoffii	4.93794755875024	-2.22434276691145	0.639199427379846	-3.47988854750589	0.000501622411298467	0.0105796726746586
Acinetobacter_marinus	0.101768024030631	-0.71947258277335	1.14929440469389	-0.626012429743778	0.531306788546902	NA
Acinetobacter_radioresistens	0.222370673048241	-0.896121313253335	1.1541671357314	-0.776422482940875	0.43749957396082	NA
Acinetobacter_soli	0.620840416705622	-2.84325809775424	0.978724360924851	-2.90506521679658	0.00367176585076103	0.0405642703512647
Unclassified_Enhydrobacter	0.621588203209081	-0.719620340537779	0.857445794063033	-0.839260447156475	0.40132317343257	0.624879035143331
Unclassified_Moraxella	341.11607879338	-0.400277783378773	0.402059071602075	-0.995569585791947	0.319459318458365	0.54496001384074
Moraxella_boevrei	8.20509578574945	-2.62275306509496	0.680966152694103	-3.85151751627974	0.000117388131765139	0.00453900776158539
Moraxella_bovis	0.281917617846047	-2.81056646420943	0.868263029076273	-3.23699889329565	0.00120793880209353	NA
Moraxella_bovoculi	23.577830885628	-0.707129347570647	0.452714152161199	-1.56197756176807	0.118293274904705	0.291957869977569
Moraxella_canis	33.2412284489408	-0.344417591104687	0.495612384940395	-0.69493338255885	0.487097050986348	0.684020341498134
Moraxella_catarrhalis	12.2232464739224	-0.770574268350343	0.530807967467067	-1.45170064426011	0.146584860108851	0.333408701424053
Moraxella_caviae	34.8334276303252	-0.137742211059804	0.414062974796058	-0.332660052803918	0.739390906911507	0.868271060079164
Moraxella_cuniculi	31.7916590679341	-0.177517286435259	0.567145842005671	-0.313001124732718	0.754279807642866	0.868271060079164
Moraxella_lacunata	8.71305005540435	0.160088906570752	0.514240465441125	0.311311375376547	0.755563920357931	0.868271060079164
Moraxella_nonliquefaciens	82.5514781224372	-0.365800823570081	0.479662494638567	-0.762621275707031	0.445689292396793	0.654429847063645
Moraxella_pluranimalium	92.837151180225	-0.0208147335444592	0.438989600024824	-0.0474150948981074	0.962182398562386	0.974787408150539
Moraxella_porci	1534.61977806763	-0.666191735796352	0.423620239750349	-1.57261545432522	0.115807887017283	0.291957869977569
Unclassified_Psychrobacter	9.93180212613558	-0.159923964035956	0.572720732491799	-0.279235506876374	0.780064096356412	0.882804245632622
Psychrobacter_celer	4.02457208865694	-0.106758294160091	0.680518170594671	-0.156877947971324	0.875341039615911	0.931555601793079
Psychrobacter_maritimus	0.477014795638797	0.944774719392084	1.11638982059743	0.846276723381882	0.397398389761895	0.622948827194322
Psychrobacter_phenylpyruvicus	17.1405703410774	-1.29267021837196	0.644501381328218	-2.00569037681187	0.04488929256675	0.202961410955229
Unclassified_Moraxellaceae	3.59567344346483	-0.860868260001979	0.432007960739366	-1.99271388084755	0.0462927865301441	0.202961410955229
Unclassified_Pseudomonas	5.76585466310418	0.153539612024364	0.481848028844811	0.318647380155236	0.749993920604892	0.868271060079164
Unclassified_Pseudomonadaceae	4.0223690274378	-1.06648346112956	0.549513420735338	-1.94077782432035	0.0522852319234167	0.209140927693667
Unclassified_Gammaproteobacteria	11.9574186183042	0.878192323516103	0.451710188313989	1.94414991345217	0.0518773756782721	0.209140927693667
Unclassified_Ignatzschineria	0.570186148493684	-1.12968396029412	0.87337348562831	-1.2934717837025	0.195847936879064	0.396727868756364
Ignatzschineria_indica	0.251490628266652	-1.07612430642223	1.12058927426311	-0.960320012994839	0.336894180755087	NA
Unclassified_Stenotrophomonas	0.84123992484671	-0.530857089768048	0.993128441344108	-0.534530145012847	0.592974799025925	0.770909745409464
Unclassified_Wohlfahrtiimonas	2.21967406594765	1.73970653366031	0.791108551058078	2.19907436385755	0.0278726350619379	0.152095501520803
Wohlfahrtiimonas_chitiniclastica	1.65316702791993	0.777688133478981	0.774232686553086	1.00446305998947	0.315155467920225	0.542126059287777
Unclassified_Proteobacteria	1.10552316089823	0.918864260088882	0.486541906182749	1.88856139299078	0.0589506242589249	0.215332985087526
Unclassified_Bacteria	28.926812833379	0.476193932601106	0.250074158104315	1.9042108797282	0.056882725351079	0.215332985087526
