# Supplementary material for: Differential Analysis of the Nasal Microbiome of Pig Carriers or Non-Carriers of Staphylococcus aureus
Source: PLoS One. 2016 Aug 10;11(8):e0160331. doi: 10.1371/journal.pone.0160331 (PMC4980049; doi:10.1371/journal.pone.0160331)
Supplement: S4 File — (CSV) [file pone.0160331.s007.csv]

	baseMean	log2FoldChange	lfcSE	stat	pvalue	padj
Corynebacterium_glutamicum	0.510986207080878	0.820792076319567	0.972146121635209	0.84430936672251	0.398496553306551	NA
Corynebacterium_stationis	0.248925870923708	0.62241358405405	0.960089668888978	0.648286930088843	0.51679938583009	NA
Unclassified_Jonesia	0.024749610067216	0.34584708131945	1.31659134603084	0.26268369632087	0.792794384056769	NA
Unclassified_Arthrobacter	0.165170102027471	1.21696473685051	1.20052787065595	1.01369136577028	0.310730045317946	NA
Arthrobacter_pascens	0.258866353699482	1.13586044337031	1.34000023304908	0.847656899869138	0.396629076003804	NA
Unclassified_Renibacterium	0.25980469571344	-0.860798904495678	0.892930765221826	-0.964015283180253	0.335038263618316	NA
Unclassified_Rothia	0.312609794677355	-0.917239446353945	1.08598429912713	-0.8446157528163	0.398325410866958	NA
Rothia_nasimurium	0.511694127586915	1.03714813066432	0.850087557703025	1.22004859530792	0.222446453625482	NA
Unclassified_Actinomycetales	0.614400634271401	-0.286161184395666	0.545416326149948	-0.524665600708465	0.599815674534487	NA
Unclassified_Bacteroides	0.559235172543284	-0.373430473628552	0.615698125215303	-0.606515528202994	0.544172474139488	NA
Bacteroides_coprosuis	0.193856225743676	0.211353624608292	1.30892880380784	0.161470680447583	0.871722701931155	NA
Bacteroides_propionicifaciens	0.266143036441948	-0.582382902900516	1.22741735911476	-0.474478300779893	0.635158868158628	NA
Unclassified_Barnesiella	0.938845896520293	-2.27860641598482	0.83562819534943	-2.72681849256174	0.00639482048607964	0.0974256538147089
Unclassified_Dysgonomonas	0.0815165751948225	0.615161393728514	1.32765592570799	0.463343989822117	0.643117819137158	NA
Unclassified_Parabacteroides	1.03199756110191	-0.784557923216031	0.728814433824418	-1.07648516111173	0.281710333796684	0.7469592184003
Unclassified_Porphyromonas	0.503213053396981	1.05160969270476	1.07378104543452	0.979352072916514	0.327406049302001	NA
Unclassified_Porphyromonadaceae	7.4637919396171	-2.69450911391697	0.595785978768762	-4.52261249834275	6.1081003248509e-06	0.00106891755684891
Unclassified_Alloprevotella	0.625367492987544	0.205292845024619	0.798456784576495	0.257112030344268	0.797092290794178	NA
Unclassified_Prevotella	15.8580001482471	-0.226064760820345	0.538529686029799	-0.419781428368345	0.674645133141084	0.935267635124957
Prevotella_copri	0.299168776212315	0.340635101908382	1.01401856779889	0.335925901877509	0.73692674405623	NA
Unclassified_Prevotellaceae	1.30298686856318	-0.484126422239092	0.559041896029538	-0.865993095826064	0.386493947976672	0.807872443918781
Unclassified_Bacteroidia	2.54924488133187	-0.776277283662074	0.531076590638639	-1.46170495432414	0.143822079028849	0.599258662620206
Bergeyella_zoohelcum	18.5689176436509	0.514147172333389	0.56643762756275	0.907685413742103	0.364044452551493	0.793941043827503
Unclassified_Chryseobacterium	7.73907391111193	-1.19828402780396	0.891795310619996	-1.34367608074871	0.179053155341871	0.639475554792396
Chryseobacterium_indologenes	0.248249689492064	-0.361280982366412	1.32218473443086	-0.27324546484189	0.784664533328642	NA
Chryseobacterium_soli	0.253752141666125	-1.29145529626523	1.33005462907846	-0.9709791372705	0.331558667733741	NA
Chryseobacterium_taichungense	0.561986528547939	0.485796345047996	1.23682553186812	0.3927767761345	0.694484358948517	NA
Unclassified_Empedobacter	16.228914059185	1.05576900840471	0.653217320000158	1.6162599736401	0.106038116900683	0.48833343309525
Empedobacter_brevis	1.84857565004364	0.219508157650926	0.935292373017313	0.234694694390353	0.814445706000025	0.969578221428602
Empedobacter_falsenii	75.6629375226157	-0.850660060938373	0.693980577853259	-1.2257692622606	0.220285517330487	0.706385247962781
Unclassified_Myroides	9.0649517076095	-1.00530209582561	0.989726062552582	-1.01573772164073	0.309754299894223	0.792671090001849
Myroides_odoratimimus	2.81993132422068	-1.5337036993432	1.2510286170323	-1.22595412963571	0.220215937211765	0.706385247962781
Myroides_phaeus	8.34095550108661	0.562330056886259	0.993819378376135	0.565827220842771	0.57151124003769	0.924044831546618
Planobacterium_taklimakanense	2.80717493724213	0.869350285490218	0.807273030936359	1.07689747108467	0.281526073026902	0.7469592184003
Unclassified_Flavobacteriaceae	17.3817980753588	0.447529470969397	0.518182291912599	0.863652575462538	0.387778773081015	0.807872443918781
Unclassified_Wautersiella	807.40447789259	2.08834374393205	0.674808384646142	3.09472109631113	0.00196998046754891	0.0518805757056766
Wautersiella_falsenii	1.62489169094307	0.963179763714091	1.20336504829681	0.800405301015958	0.423476010677663	0.823158119610275
Unclassified_Chitinophagaceae	0.277921634036052	-0.843076085395483	1.17350047401017	-0.718428414872693	0.472493171747187	NA
Unclassified_Sphingobacterium	0.569947980749193	-0.462123962855248	1.07458680424901	-0.430048052914821	0.667160686554743	NA
Sphingobacterium_faecium	1.02974756172354	-0.504439077785171	0.941714140347813	-0.535660511159853	0.592193199896093	0.927123119175787
Unclassified_Bacteroidetes	0.620781902706138	-0.4283437379828	0.794581934208506	-0.539080640449596	0.589831213195432	NA
Unclassified_Bacillus	0.32189647699851	-0.868212109910997	0.997731442973668	-0.870186176876767	0.38419866885797	NA
Unclassified_Kurthia	4.20549510828185	-1.20663289114984	0.837198588242176	-1.44127439785027	0.149507177243595	0.608459442270446
Kurthia_gibsonii	114.301375884155	-0.926231046548289	0.767336525768805	-1.20707279719323	0.227404109984783	0.706385247962781
Kurthia_huakuii	180.392339487353	-0.48025555390514	0.79211958226765	-0.606291732531447	0.544321047585148	0.912958639251027
Kurthia_sibirica	0.153868524491738	-1.33379062011737	1.2213907112402	-1.09202616971193	0.274821598671983	NA
Kurthia_zopfii	94.1129372148825	-0.153061072146504	0.733355529751129	-0.208713326534057	0.834672036180414	0.973784042210483
Unclassified_Lysinibacillus	0.308308959995639	-1.17184572200851	0.823341621259248	-1.42328007202678	0.154654981519064	NA
Unclassified_Solibacillus	1.24762045487728	-0.644896474673236	0.694793269169272	-0.928184689302337	0.35331177505768	0.793941043827503
Unclassified_Planococcaceae	11.4079381306745	-0.627344020214286	0.656671304291198	-0.955339476713442	0.339406050073237	0.793941043827503
Unclassified_Aerococcus	10.2918690459606	-0.421897571095078	0.626518056880066	-0.673400497339285	0.50069253230941	0.862983638227838
Aerococcus_suis	3.45270747814485	0.412737400112638	0.596351934880181	0.692103732665117	0.488872187751696	0.855526328565467
Aerococcus_urinaeequi	6.7883937714786	-0.177624684241161	0.592614456391099	-0.299730596048668	0.764382658692948	0.944749164832334
Aerococcus_viridans	10.1950970433191	-0.0581292331649783	0.588930437136439	-0.0987030547234417	0.92137404339316	0.99024998822652
Unclassified_Facklamia	9.97695476805206	-0.819475289136271	0.466085179471808	-1.75820928282882	0.0787119063425339	0.417411624543741
Facklamia_languida	0.264054232815784	-0.187160306956946	0.947287153564914	-0.197575050239632	0.8433775570069	NA
Facklamia_tabacinasalis	7.57670796836813	-2.00226364663362	0.674930298433412	-2.9666228516946	0.0030109004607138	0.0658634475781145
Unclassified_Globicatella	8.15013589931361	-1.1447642634679	0.515768394374153	-2.21953162689812	0.026450578029596	0.230253225831511
Globicatella_sanguinis	2.44353317496771	-0.372979287430461	0.66174515356162	-0.563629798303812	0.57300610289127	0.924044831546618
Globicatella_sulfidifaciens	3.45519884602161	-0.62185426440664	0.596833007249868	-1.04192338033057	0.297447203368894	0.776914337157558
Unclassified_Aerococcaceae	0.813867103134387	-0.643536200277888	0.672465620772723	-0.956980075112848	0.338577311949426	NA
Unclassified_Atopostipes	0.317756390576644	0.256421399641269	0.873066792637234	0.293701927279479	0.76898568147746	NA
Unclassified_Carnobacterium	0.220597146208369	0.625300170142845	1.22771619904299	0.509319800968879	0.61052808081629	NA
Unclassified_Catellicoccus	3.07453184924097	0.469355834519645	0.511899603676973	0.916890404189149	0.35920007280601	0.793941043827503
Unclassified_Granulicatella	1.88322157749026	0.337605417396976	0.531665252391737	0.634996204619791	0.525430890348561	0.892722386514545
Unclassified_Trichococcus	0.961670608234647	0.252688220860904	0.851289979244496	0.296829784235402	0.766596465178237	0.944749164832334
Unclassified_Carnobacteriaceae	26.8671319626038	-0.0883955358430694	0.446801350067984	-0.197840798443468	0.843169624468765	0.977183339616118
Unclassified_Enterococcus	5.65745354602335	0.335325514573463	0.405185045644866	0.827586107082952	0.40790493885614	0.820498440227867
Enterococcus_eurekensis	7.77910457991562	0.0537047140287382	0.688373511566392	0.0780168224464844	0.937814671401216	0.99024998822652
Enterococcus_faecalis	1.71324230873545	-0.673256219532177	0.61335484206855	-1.09766186447898	0.272352167981856	0.744712959325387
Enterococcus_hirae	0.168822940705982	0.46337934760294	0.995190907129185	0.46561855045445	0.641488562339886	NA
Unclassified_Enterococcaceae	0.0898723624210673	0.124121763801444	1.16160012835108	0.106854123697144	0.914904708723219	NA
Unclassified_Vagococcus	22.4208536156991	0.80774318971899	0.507161787928797	1.59267359833583	0.111233433325486	0.499124380306666
Vagococcus_acidifermentans	3.73011755035058	0.986321879423189	0.637921812470074	1.54614854068728	0.12206869805645	0.521024930728751
Vagococcus_carniphilus	2.7073672104282	0.59897241371478	0.765093742242918	0.782874542874781	0.433700788064418	0.823158119610275
Vagococcus_fessus	1.73138351912506	0.642942949856593	0.547769773869565	1.17374667337831	0.240496509407111	0.725021989005176
Vagococcus_fluvialis	129.293001925007	1.24751680576758	0.55988993446268	2.22814651412658	0.0258707463806503	0.230253225831511
Vagococcus_lutrae	1.46341578562653	1.69240902749791	0.817037567426763	2.07139683041517	0.0383217268627915	0.268252088039541
Vagococcus_salmoninarum	6.44743354851758	0.642165144851491	0.58321191626778	1.10108371749497	0.27086022288278	0.744712959325387
Unclassified_Lactobacillus	27.1753964755281	1.06152363892057	0.374499005370145	2.83451657734414	0.00458950767221887	0.0860969817843326
Lactobacillus_acidipiscis	0.257126104260006	-0.666928899344044	1.27158273726144	-0.52448722352144	0.599939703952172	NA
Lactobacillus_amylophilus	1.30372775551248	-0.0109097673559462	0.807455955274098	-0.013511284776199	0.989219882475187	0.995028266722019
Lactobacillus_amylovorus	0.873160964573348	-0.544191019635902	0.691376166499446	-0.787112784623793	0.431215846024121	NA
Lactobacillus_coleohominis	0.366676233255432	2.38064234033919	1.11902506417952	2.12742539603856	0.0333847539044177	NA
Lactobacillus_concavus	0.474035195262039	0.676565628210546	1.06787319074855	0.633563642267576	0.526365634689826	NA
Lactobacillus_curvatus	0.119763783078885	0.846178892199792	1.33952573680857	0.63170036151438	0.52758269177024	NA
Lactobacillus_fermentum	2.03524544763351	0.175233785482779	0.505927092642945	0.346361734785468	0.729070878626233	0.935267635124957
Lactobacillus_graminis	0.105701379867126	0.989668448075607	1.3401347668075	0.738484272319281	0.460220221032532	NA
Lactobacillus_hammesii	0.101095509698434	-0.390511356759454	1.31356144800785	-0.297292035596587	0.766243561602843	NA
Lactobacillus_helveticus	1.31052137350549	0.111470482743911	0.627567303797268	0.177623152241087	0.859018940812038	0.985657448740612
Lactobacillus_johnsonii	0.541762277778785	1.44402944890724	0.79855063633036	1.80831293998224	0.0705578090473628	NA
Lactobacillus_nantensis	0.0285242767750824	-0.255877782360612	1.31682502958427	-0.194314184961531	0.845929879324791	NA
Lactobacillus_oligofermentans	0.943520306084287	0.493656260295436	0.881687114835056	0.559899597021772	0.575547923649037	0.924044831546618
Lactobacillus_plantarum	0.295221488329202	1.62190687080408	1.33367606559487	1.21611755106413	0.223940145575007	NA
Lactobacillus_pontis	2.90981613120886	0.299790804001947	0.762154599587613	0.393346447248574	0.694063617241835	0.935267635124957
Lactobacillus_reuteri	12.4777784050184	0.734536993578954	0.389156441240031	1.88751082016883	0.059091652397459	0.343492322480965
Lactobacillus_rossiae	0.245684767600932	1.41012749567757	1.121585800898	1.25726225719739	0.208658686098599	NA
Lactobacillus_sakei	0.131835834776523	1.10375862855265	1.34030112627012	0.82351540778322	0.410214958905183	NA
Lactobacillus_sanfranciscensis	0.683729793201221	1.94679379005693	1.16806778145016	1.66667878437669	0.0955782936997303	NA
Lactobacillus_vaginalis	1.58319220116764	0.445618240008934	0.573875435454687	0.776506908081658	0.437449743564318	0.823158119610275
Unclassified_Lactobacillaceae	1.06823508648143	1.066840901151	0.624555356988209	1.70816067657417	0.0876065328041433	0.438032664020717
Unclassified_Leuconostoc	2.41767615373597	0.810236157625367	0.996835453023718	0.812808327761281	0.416327960146545	0.823158119610275
Leuconostoc_citreum	2.43553180241808	0.520948904334056	0.961092334348932	0.542038351275541	0.587792086339169	0.927123119175787
Leuconostoc_mesenteroides	6.79397121098801	0.0419075767947108	0.757037366680131	0.0553573425027748	0.955853779447221	0.99024998822652
Leuconostoc_miyukkimchii	0.0836405362388507	0.76727638994117	1.3299630454292	0.576915571134202	0.563996491248967	NA
Leuconostoc_pseudomesenteroides	3.42309499885611	1.22736376518617	0.870845595697461	1.40939309017596	0.158718966112046	0.609707940859044
Unclassified_Leuconostocaceae	0.462067518698863	0.545946165692751	1.02115532818524	0.534635770508083	0.592901743560576	NA
Unclassified_Weissella	1.06145003576147	1.34180900850818	1.0471408877048	1.28140255457817	0.200052307346187	0.673252957415051
Weissella_cibaria	0.517518048191105	1.86602300265928	1.29718434998868	1.43851797369862	0.150287141423715	NA
Weissella_confusa	0.458932745714607	1.09204159873373	1.14956955705835	0.949956957392093	0.342134123792821	NA
Weissella_diestrammenae	0.341616162819745	0.373089772890062	1.12348497793413	0.33208256471404	0.739826915137508	NA
Weissella_hellenica	0.303592911284024	1.63130004928721	1.31375070877483	1.24171202222111	0.214342832661649	NA
Weissella_minor	10.262220345638	-0.0335468660797833	0.656372648027323	-0.0511094820611519	0.95923828027729	0.99024998822652
Weissella_paramesenteroides	0.329793342880264	-0.118155091958544	0.924383399082849	-0.127820439090289	0.898291074686766	NA
Unclassified_Lactococcus	37.9426671685237	0.0332757431887658	0.671924239530214	0.0495230581531499	0.960502461993163	0.99024998822652
Lactococcus_lactis	19.9921389269886	-0.518122356742606	0.737123915578408	-0.70289722771516	0.482119798960044	0.855494810644801
Lactococcus_raffinolactis	20.8768654165729	-0.799611704067344	0.814692054426236	-0.981489508487336	0.326351405632739	0.793215222024018
Unclassified_Streptococcus	289.093822341553	0.0947606805156312	0.435782473804747	0.217449498802214	0.827858059440564	0.972316512765763
Streptococcus_alactolyticus	1.05417985443683	0.287602144023165	0.607189652344384	0.473661141807542	0.635741567434825	0.927123119175787
Streptococcus_canis	0.661245627362595	2.84521091018564	1.09966390610095	2.58734591032802	0.00967184436076104	NA
Streptococcus_dysgalactiae	0.641856118888959	0.966636240329802	1.16958227614412	0.826479898033863	0.408531916582244	NA
Streptococcus_hyointestinalis	1.2988372201462	0.523985874253709	0.554594008053913	0.944809836825304	0.344755968951029	0.793941043827503
Streptococcus_hyovaginalis	2.81733308475851	0.577235853875208	0.645349938853913	0.894454030475823	0.371079014922966	0.793941043827503
Streptococcus_ictaluri	0.503423249555861	0.847601333876397	0.840050923367909	1.00898803905627	0.312980370523029	NA
Streptococcus_iniae	0.32715040085801	-0.943154989517779	1.0060501221954	-0.937483102193387	0.348510111800244	NA
Streptococcus_parauberis	10.7028010244244	0.919383181674141	0.677296118984995	1.35743164016936	0.174644100510624	0.636723283111649
Streptococcus_porcinus	0.328400566911817	1.93693062515811	1.23796280465679	1.56461132585893	0.117674071623805	NA
Streptococcus_pseudoporcinus	0.172282038381308	-0.0790367621245612	1.08509547961562	-0.0728385322852499	0.941934608048024	NA
Streptococcus_pyogenes	0.470713151184548	0.270736936703518	0.827560279355727	0.327150714524738	0.743553895639925	NA
Streptococcus_suis	661.885540159205	0.243615825776357	0.487042866754091	0.500193807169256	0.616938618495869	0.927123119175787
Streptococcus_thoraltensis	0.384281277662002	0.883013653517315	0.967583033974501	0.912597288824088	0.361454380758889	NA
Streptococcus_uberis	2.17181158413976	-0.00893227436053443	0.668697060522975	-0.0133577293633513	0.989342390912179	0.995028266722019
Unclassified_Streptococcaceae	4.72444039745774	0.58356282026701	0.693423586351692	0.841567595554843	0.400030033882981	0.820498440227867
Unclassified_Bacilli	17.5555090760793	-0.0338689130864469	0.26538100047866	-0.127623729752162	0.898446751068826	0.99024998822652
Unclassified_Anaerobacter	3.49339786771207	0.28167413839605	0.380801523061694	0.739687531003954	0.459489615738264	0.84592166130553
Unclassified_Clostridium-	13.4051280607236	0.427975670501776	0.324419633954038	1.31920397444999	0.187100929939331	0.654853254787657
Unclassified_Sarcina	1.61713719884566	-0.35224414750635	0.481078509393952	-0.732196804945822	0.464048454201891	0.84592166130553
Unclassified_Clostridiaceae-1	7.47517738603734	0.0414111269497387	0.420567773887223	0.0984648123820425	0.921563211797356	0.99024998822652
Unclassified_Anaerococcus	4.46809360774506	0.861893467301386	0.660729833671645	1.30445671343745	0.19207790916427	0.659090864779359
Anaerococcus_lactolyticus	0.578724820812264	0.190309317263155	1.04324640236237	0.182420295753918	0.855252899317799	NA
Unclassified_Anaerovorax	0.983720969453983	-0.421970249568042	0.533758455917063	-0.790564055501557	0.429198429050976	0.823158119610275
Unclassified_Helcococcus	8.09362654490627	0.490931550083095	0.701392284986447	0.699938622924232	0.483965635736202	0.855494810644801
Helcococcus_kunzii	0.027566714098159	0.34584708131945	1.31659134603084	0.26268369632087	0.792794384056769	NA
Unclassified_Peptoniphilus	0.350330930015522	0.023291203633327	0.896270507772895	0.0259868013410397	0.979267865901121	NA
Peptoniphilus_coxii	0.0953596422971596	-1.02744238942858	1.27816539183012	-0.803841502825744	0.421488517306473	NA
Unclassified_Blautia	3.17202260500638	-0.749872010370995	0.397558211743448	-1.88619424330971	0.059268783996307	0.343492322480965
Unclassified_Butyrivibrio	1.10021566944023	0.0247627949676465	0.453915948487266	0.0545537010765357	0.956494024980335	0.99024998822652
Unclassified_Clostridium-XlVa	1.21317920337881	-1.17226679545961	0.53669824594225	-2.18421953923387	0.0289461198188186	0.230253225831511
Unclassified_Coprococcus	0.660477067957623	-1.61344005467525	0.617914653741478	-2.61110502058149	0.00902501738127116	NA
Coprococcus_catus	0.912006546289633	-1.13441959830298	0.636292773152805	-1.78285790153167	0.0746094375031283	0.408020361345233
Coprococcus_comes	0.864586861091545	-0.573724430442073	0.452150344333848	-1.26887978220461	0.20448394422611	NA
Unclassified_Dorea	1.55535988067667	-0.200340727612189	0.526454312787808	-0.380547224603967	0.703539248334374	0.935267635124957
Unclassified_Lachnospiracea	8.16429814243642	-1.03098758974034	0.366607678511807	-2.81223675926671	0.00491982753053329	0.0860969817843326
Unclassified_Oribacterium	1.55455777452698	-0.610799819250322	0.631284238887679	-0.9675511942553	0.333268561962715	0.793941043827503
Unclassified_Roseburia	1.20867855140614	-0.70588836152429	0.718102986053212	-0.982990427882698	0.325612149765041	0.793215222024018
Unclassified_Lachnospiraceae	8.46208295393798	-1.25095764905519	0.353639931178483	-3.53737668957928	0.000404122843440828	0.0259708644292793
Unclassified_Clostridium-XI	26.9764895464838	-0.491294477570522	0.357738505034655	-1.37333407127345	0.169648515223843	0.631670003493032
Unclassified_Peptostreptococcus	0.877178262858188	1.28551785068688	0.763243156536806	1.68428349429281	0.092126893734847	0.447334922359656
Peptostreptococcus_anaerobius	0	0	0	0	1	NA
Peptostreptococcus_russellii	0.25960079490794	2.03382841148032	1.18189731780528	1.72081650481874	0.0852841264568773	NA
Unclassified_Proteocatella	0.128535171913371	0.624005582966897	1.3318746958709	0.468516734270461	0.639415106811397	NA
Unclassified_Peptostreptococcaceae	2.30730599271265	-0.206525331349543	0.586668564564511	-0.352030675962413	0.724815257037366	0.935267635124957
Unclassified_Acetivibrio	1.12296790027317	-0.741001580714713	0.526886774731126	-1.40637726405802	0.159612127917735	0.609707940859044
Unclassified_Butyricicoccus	0.702925433357117	-0.726076956102638	0.67770036517561	-1.0713834511724	0.28399705072341	NA
Unclassified_Clostridium-IV	1.42897900152885	-1.00833481443246	0.419016401392308	-2.40643280568962	0.0161091671866646	0.18794028384442
Unclassified_Faecalibacterium	5.77242977547866	-0.772801282100935	0.363660277995514	-2.12506377204735	0.0335812919921478	0.255509830375038
Faecalibacterium_prausnitzii	3.41519740606403	-0.483747235030452	0.479000812549103	-1.00990900716032	0.312538886915015	0.792671090001849
Unclassified_Fastidiosipila	0.593199626936261	0.377696898835353	0.825617636236589	0.457471936472926	0.647331868989792	NA
Fastidiosipila_sanguinis	0.311719095584031	1.407624457097	1.24186471669201	1.13347648755698	0.257014209622233	NA
Unclassified_Gemmiger	4.64998080370015	-0.665255065406599	0.397946266653813	-1.67172083558036	0.0945793835846129	0.447334922359656
Gemmiger_formicilis	6.06645309677808	-0.155447650087657	0.371000820169594	-0.418995435149167	0.675219468493391	0.935267635124957
Unclassified_Oscillibacter	15.6282625467114	-0.703997898464011	0.450261299569403	-1.56353188501269	0.117927542055304	0.515932996491955
Unclassified_Ruminococcus	2.4448871257878	-0.985623327316781	0.425311397014718	-2.31741574346449	0.0204810955550565	0.21705266593594
Ruminococcus_bromii	0.440764632807866	-0.481968294401781	0.774769892623387	-0.62207927668669	0.533889740852352	NA
Unclassified_Ruminococcaceae	41.2867306576797	-0.922939352669735	0.29440841144448	-3.13489464564359	0.0017191584099407	0.0518805757056766
Unclassified_Clostridia	25.3884487839332	-0.755646788548362	0.327712151230163	-2.30582474806571	0.0211204267991446	0.21705266593594
Unclassified_Catenibacterium	4.34616214097995	0.40962024315948	0.458855659974227	0.892699554327143	0.372018089107744	0.793941043827503
Unclassified_Erysipelothrix	0.147659460769342	-0.0974130658766699	1.26066534086914	-0.077271154142709	0.938407837938514	NA
Unclassified_Erysipelotrichaceae	3.68227891424611	-0.173474810495659	0.355015320431661	-0.48864035018188	0.62509634095623	0.927123119175787
Unclassified_Turicibacter	2.72782163827869	-0.234064302753605	0.517487993079349	-0.45230866393786	0.651046635272785	0.933878370268339
Unclassified_Phascolarctobacterium	5.76101948914962	-0.904595978935432	0.475369333114325	-1.90293297426041	0.0570492916544483	0.343492322480965
Phascolarctobacterium_succinatutens	6.58066863734117	-0.793901359793655	0.423503484316552	-1.87460408047138	0.0608472114109139	0.343492322480965
Unclassified_Anaerovibrio	9.15612449306846	-1.01705906970819	0.385990803137005	-2.63493083628522	0.00841544288766316	0.113284808103158
Unclassified_Dialister	4.94981034115557	-0.34281999346312	0.414033544702808	-0.82800052761231	0.407670201093675	0.820498440227867
Unclassified_Megamonas	0.0429666012452627	-0.52477149639716	1.31694739196985	-0.398475671539332	0.690279588007744	NA
Megasphaera_elsdenii	5.22565800853385	-0.118085149327252	0.522456944144379	-0.226018910554702	0.821186712369692	0.970997801788488
Unclassified_Mitsuokella	1.03406626552261	-0.235579822726223	0.617087974672959	-0.381760514537776	0.702639009264477	0.935267635124957
Mitsuokella_jalaludinii	1.45733797843031	-0.0713809109066638	0.493765338605737	-0.144564442510737	0.885054773018379	0.99024998822652
Mitsuokella_multacida	0.177915768631551	-0.209756170546151	0.980690018011808	-0.213886311366152	0.830635715177309	NA
Unclassified_Selenomonas	0.325039361676752	-1.64432972905133	0.79504607685888	-2.06821941131746	0.0386193957470255	NA
Unclassified_Veillonellaceae	0.783739560543294	-0.803979390115898	0.771871021093603	-1.04159810142477	0.297598049288078	NA
Unclassified_Veillonella	1.07801429050961	0.451778090569056	0.943061008524775	0.479054999077705	0.631899502490159	0.927123119175787
Unclassified_Firmicutes	5.24130240920124	-0.0538695969016511	0.357526864422505	-0.150672864789235	0.880233779584872	0.99024998822652
Fusobacterium_necrophorum	0.634432595725296	2.03848210118028	1.27039977777381	1.60459891196802	0.108582101037262	NA
Unclassified_Planctomycetaceae	1.65826636104316	-1.69339062487126	0.624323889396825	-2.7123591674624	0.00668061626158004	0.0974256538147089
Unclassified_Rhodobacter	0.553908063484271	0.751898240122003	0.945992585918134	0.794824664922979	0.426715501324835	NA
Unclassified_Rhodobacteraceae	0.12245725105854	-0.257479957263352	1.32605200293172	-0.194170331701998	0.846042512620167	NA
Unclassified_Alicycliphilus	0.15749800517804	0.566279918255895	1.33941779653531	0.422780643739915	0.67245531128766	NA
Brachymonas_denitrificans	0.018627574190919	-0.116036829347973	1.31655076298493	-0.0881369960128927	0.929767792215089	NA
Unclassified_Comamonas	26.1913600739104	-0.37520726134434	0.755231072866875	-0.496811207621588	0.619322191025239	0.927123119175787
Comamonas_aquatica	0.747980361406596	0.823433072539725	1.30956268364567	0.628784771300433	0.529489971233054	NA
Comamonas_composti	0.045884667137851	0.0591963373907096	1.31667132771582	0.0449590844310435	0.964139921849256	NA
Comamonas_jiangduensis	0.174880341868982	0.441619922731069	1.31184289303863	0.336640862312516	0.736387648641267	NA
Comamonas_kerstersii	0.069675480862509	-0.982031061746962	1.3179357637814	-0.745128168408856	0.456194241925003	NA
Comamonas_koreensis	0.215478499516299	0.926361707257299	1.3005971452093	0.712258757963231	0.476304557660364	NA
Comamonas_terrigena	0.423109675928311	0.461182221586392	1.22164475145256	0.377509272673611	0.705795174697569	NA
Comamonas_testosteroni	0.18018425641889	-0.600955134931425	1.33923771451151	-0.448729249796122	0.653626981782688	NA
Unclassified_Comamonadaceae	0.279520385372205	-0.556182587795888	1.07295400937755	-0.518365729504608	0.60420312078587	NA
Unclassified_Sutterella	0.824006609850498	1.52615944747497	0.968117919982431	1.57641896299437	0.114929281006853	NA
Neisseria_shayeganii	1.0648456903647	-0.587474191682122	0.877111324623348	-0.669782928563142	0.50299617770994	0.862983638227838
Unclassified_Uruburuella	0.454369895773794	0.875436874580888	0.953281107873906	0.918340736378766	0.35844050668902	NA
Uruburuella_suis	2.08876616601503	2.19881651483318	0.962373342577248	2.28478535050101	0.0223254170676967	0.21705266593594
Unclassified_Vitreoscilla	4.02315030414518	-0.719436129132365	0.91012360446275	-0.790481782479482	0.429246457266357	0.823158119610275
Unclassified_Betaproteobacteria	1.37358323416708	-0.0254651991975617	0.743741531204444	-0.034239313160746	0.972686317538258	0.99024998822652
Unclassified_Vampirovibrio	1.82038842602712	-0.834528982221309	0.437627202935795	-1.90694037441668	0.0565283091243554	0.343492322480965
Unclassified_Deltaproteobacteria	0.300537436543441	-0.824876106917225	0.870178192371324	-0.947939300420014	0.343160356240397	NA
Unclassified_Pseudoalteromonas	0.747991564059675	-0.319925733667253	1.14915950372865	-0.278399763156635	0.780705501299835	NA
Unclassified_Citrobacter	0.87937656646913	-0.121858882831909	0.80563569297272	-0.151258048637668	0.879772160796288	0.99024998822652
Citrobacter_freundii	3.11582165600142	-1.08593476215499	0.941174729330341	-1.15380781943396	0.248578967658918	0.725021989005176
Unclassified_Enterobacter	2.33389587373577	0.399465241646421	0.777040513308445	0.514085475344905	0.607192231855473	0.927123119175787
Enterobacter_aerogenes	0.15860878821112	-1.23255971653326	1.21313025913154	-1.01601596964174	0.309621781882904	NA
Enterobacter_hormaechei	0.39914133983406	-1.38860130017397	1.00545683916556	-1.38106505031721	0.167258960417956	NA
Unclassified_Erwinia	0.279343436066105	-1.13203361479467	1.11471327029792	-1.01553793693702	0.309849472186562	NA
Erwinia_amylovora	0.166513897987253	-1.28353202072336	1.21906089625262	-1.05288589328796	0.292393292179856	NA
Erwinia_pyrifoliae	0.140828776145511	0.333139901260332	1.31848963140465	0.25266782030392	0.800524916826404	NA
Unclassified_Escherichia/Shigella	294.695962778687	0.1255219788458	0.534248857790956	0.234950392528336	0.814247236500893	0.969578221428602
Unclassified_Escherichia	1.77965044326355	0.306546214637055	0.760375776698125	0.403150947243755	0.686837182978097	0.935267635124957
Escherichia_albertii	2.52771228347566	-0.115709131989182	0.66441566725833	-0.174151721115561	0.861746226613221	0.985657448740612
Escherichia_coli	408.247317763407	-0.0258300949433101	0.615843056982009	-0.0419426583615194	0.966544409846045	0.99024998822652
Escherichia_fergusonii	2.45152232262998	0.346660416001054	0.678845610237908	0.51066164496455	0.609588002312707	0.927123119175787
Unclassified_Hafnia	0.594973103504341	1.01089537988326	1.03354919936266	0.978081527716942	0.328034003188887	NA
Unclassified_Klebsiella	17.0768710553682	3.36674993075698	0.987779610702131	3.4084019292156	0.000653445687262344	0.0285882488177276
Klebsiella_pneumoniae	12.3340308695492	2.86512339217814	0.930461373231625	3.0792502242486	0.00207522302822706	0.0518805757056766
Klebsiella_variicola	0.884135695429172	2.65165463319744	1.27640546715218	2.07743910648832	0.0377610499808586	0.268252088039541
Kluyvera_georgiana	0.36826871949584	0.0039102296975924	1.32153801178848	0.00295884769315152	0.997639184552604	NA
Morganella_morganii	0.537170410845174	0.659644362721647	1.08332132455197	0.608909238442673	0.542584600337138	NA
Unclassified_Pantoea	0.551539445155707	0.0290622124914798	0.825702885585226	0.0351969370567013	0.971922704594233	NA
Pantoea_agglomerans	0.480487169395212	0.0279378331543487	1.02202956306828	0.0273356409285024	0.978192030131941	NA
Unclassified_Proteus	0.376372916432807	1.27107754476481	1.16418812148293	1.09181456270635	0.274914616801178	NA
Unclassified_Providencia	0.481092819800377	0.887580289089864	1.11407951052594	0.796693845191403	0.425628859361217	NA
Providencia_alcalifaciens	0.0452402824190595	-0.201550402081202	1.31695696537786	-0.153042511927012	0.87836475048693	NA
Providencia_rettgeri	0.308010245307233	-0.118241743966793	1.2412880689651	-0.0952572951622543	0.924110461876466	NA
Salmonella_enterica	1.2362624476002	-0.00259837005397102	0.794138565603261	-0.00327193536054655	0.997389377949905	0.997389377949905
Shigella_dysenteriae	0.504009657645253	0.189888109199237	0.776236187609757	0.244626715721608	0.806745476282728	NA
Shigella_flexneri	7.53249790551429	-0.785357247306898	0.707298814585549	-1.11036132269936	0.266843357858617	0.744712959325387
Shigella_sonnei	1.00044494460457	0.235283028249382	0.831578494187704	0.282935441325006	0.777226325872312	0.948648795315419
Unclassified_Enterobacteriaceae	51.6825004379257	0.478541816894199	0.479791882283074	0.997394567446773	0.318573027230972	0.793215222024018
Yersinia_enterocolitica	0.381869696094242	1.36940912889408	1.21468033698565	1.12738231384596	0.259580873485023	NA
Halomonas_phoceae	2.59917566920885	-0.280515454421364	0.606477981027086	-0.462531968508245	0.643699882567084	0.930970904539171
Unclassified_Haemophilus	1.13513204043956	1.54832077891693	0.774719043028372	1.99855779053081	0.0456562212236507	0.307301489005341
Haemophilus_parasuis	4.8845636039156	0.819162699983735	0.679676791355752	1.20522388052967	0.228116885812431	0.706385247962781
Mannheimia_caviae	10.021171851831	0.971875099401176	0.857844931185632	1.13292631811433	0.25724519681111	0.737998515441709
Mannheimia_varigena	2.48661761328992	1.29020320033161	1.07503190139451	1.20015340815281	0.230079766479306	0.706385247962781
Unclassified_Pasteurella	0.42481186561541	1.60084103611511	1.33497123401592	1.19915770117338	0.23046663115533	NA
Pasteurella_aerogenes	1.60791297373022	2.11129866639854	0.963172113487312	2.19202636458635	0.0283776029897723	0.230253225831511
Pasteurella_multocida	3.07003428802323	3.24229849973739	0.923279022545225	3.51172118131664	0.000445214818787646	0.0259708644292793
Unclassified_Acinetobacter	217.972742506135	-0.836153442301776	0.595475726281544	-1.40417720722748	0.16026608731152	0.609707940859044
Acinetobacter_baumannii	0.27256525715222	-1.29133304137865	1.05556326585539	-1.22335920844328	0.221194053175373	NA
Acinetobacter_berezinae	0.468898368799817	0.0865329574055845	1.02998798120034	0.0840135603376068	0.933045650296188	NA
Acinetobacter_bouvetii	1.65731719590233	-0.324779342720449	0.939085388631809	-0.345846444478955	0.729458118783121	0.935267635124957
Acinetobacter_guillouiae	2.31660786638493	0.420276597592098	0.87157718423042	0.482202385739584	0.629662182229919	0.927123119175787
Acinetobacter_haemolyticus	1.72746097450908	0.352400520826706	1.02736942699503	0.343012466175335	0.731589081831777	0.935267635124957
Acinetobacter_johnsonii	1.16236331244092	-0.97215082844048	1.07441469863729	-0.904818995564272	0.36556128657843	0.793941043827503
Acinetobacter_junii	0.0708174276621106	-0.756103452744346	1.31743534389387	-0.573920728822693	0.566021445186332	NA
Acinetobacter_lwoffii	5.13598438982398	-0.650523746837211	0.722780636314205	-0.900029295409095	0.368104660746544	0.793941043827503
Acinetobacter_marinus	0.104501260687325	-0.194243833515928	1.34013238516603	-0.144943765008606	0.8847552717875	NA
Acinetobacter_radioresistens	0.197176906562839	-1.83468695256805	1.33142358149096	-1.37798892709526	0.168206706893959	NA
Acinetobacter_soli	0.9342032590537	1.91150047471849	1.09874564702236	1.73971153369183	0.0819096830877798	0.421593957069455
Unclassified_Enhydrobacter	0.6210917897835	-0.315669230371793	0.950599736147812	-0.332073761824302	0.739833562038574	NA
Unclassified_Moraxella	329.191891933605	-0.134667820801999	0.436599231472411	-0.30844722366514	0.757742053096437	0.944749164832334
Moraxella_boevrei	6.96771516545104	0.31611579992645	0.781925942950711	0.40427843937949	0.686007978382612	0.935267635124957
Moraxella_bovis	0.263553225109961	0.630490549593241	1.00163328937962	0.629462455250212	0.529046341001387	NA
Moraxella_bovoculi	22.1224201570926	-0.350440462879948	0.487693371993404	-0.718567204322572	0.472407626355548	0.852281800125988
Moraxella_canis	33.255229795005	0.0442306362216374	0.540029163653291	0.0819041622167543	0.934722924592094	0.99024998822652
Moraxella_catarrhalis	9.30311317991228	0.18153917209664	0.560460957824674	0.323910469698462	0.74600581728896	0.941410841759138
Moraxella_caviae	34.6762609953332	0.272370168039167	0.453121598376488	0.601097297094324	0.547775183550616	0.912958639251027
Moraxella_cuniculi	32.4377737387641	0.0224236935488614	0.625430021655262	0.0358532414058328	0.971399379826763	0.99024998822652
Moraxella_lacunata	11.9702805345084	0.0397264741677224	0.598617622159272	0.0663636897698153	0.947088277814989	0.99024998822652
Moraxella_nonliquefaciens	73.7342199880587	0.0188030754421981	0.512695418579804	0.0366749433694642	0.970744187493099	0.99024998822652
Moraxella_pluranimalium	93.7704952766554	0.281833697709794	0.478629384547871	0.588834924909642	0.555972014949862	0.917878326568169
Moraxella_porci	1577.60669396765	0.159164883982022	0.465087291574234	0.342225829141189	0.732180948640681	0.935267635124957
Unclassified_Psychrobacter	10.1702896721916	0.174668428844314	0.627099036130725	0.278534041324698	0.780602437288116	0.948648795315419
Psychrobacter_celer	5.18116475451736	0.0596500027350695	0.761432158893569	0.0783392217393949	0.937558218876435	0.99024998822652
Psychrobacter_maritimus	0.497566799522976	1.50834560389933	1.25984958984675	1.1972426042404	0.231212008377738	NA
Psychrobacter_phenylpyruvicus	35.6053407173206	0.573327369683077	0.763978300499774	0.750449808990675	0.452983841805337	0.843320982084403
Unclassified_Moraxellaceae	3.53488587545974	-0.2408358308897	0.479539598279304	-0.502223031745184	0.615510643552941	0.927123119175787
Unclassified_Pseudomonas	5.91757048737876	0.178778215505265	0.519508591416483	0.344129468615354	0.730748922058366	0.935267635124957
Unclassified_Pseudomonadaceae	3.95379289218989	-0.0207666036036055	0.619861682230651	-0.0335019960080034	0.973274274142637	0.99024998822652
Unclassified_Gammaproteobacteria	10.2063573756405	0.165171699920228	0.475669388255099	0.34724054984099	0.728410609462867	0.935267635124957
Unclassified_Ignatzschineria	0.593198602754892	0.14608523717547	0.953988960675787	0.15313095140219	0.878295008028284	NA
Ignatzschineria_indica	0.206913202666711	0.588433127527414	1.30827948577391	0.449776316089926	0.652871736853521	NA
Unclassified_Stenotrophomonas	0.87724474854355	2.86577418459735	1.10216226509805	2.60013817869404	0.00931862296776434	0.116482787097054
Unclassified_Wohlfahrtiimonas	1.12470254751868	-0.330571182324421	0.859827158938197	-0.384462364194967	0.700635785436058	0.935267635124957
Wohlfahrtiimonas_chitiniclastica	1.40390087997186	-0.97486562155442	0.843958355378223	-1.15511104942794	0.248044953982075	0.725021989005176
Unclassified_Proteobacteria	1.09793956641677	0.175854372789539	0.546796137686484	0.321608659369077	0.747749182882973	0.941410841759138
Unclassified_Bacteria	29.6416833740796	0.0652931051028578	0.276562715684246	0.236087879529659	0.813364478862195	0.969578221428602
