# Supplementary material for: Differential Analysis of the Nasal Microbiome of Pig Carriers or Non-Carriers of Staphylococcus aureus
Source: PLoS One. 2016 Aug 10;11(8):e0160331. doi: 10.1371/journal.pone.0160331 (PMC4980049; doi:10.1371/journal.pone.0160331)
Supplement: S5 File — The degree of differential abundance is represented by log2 fold change (logFC) which indicates a positive or negative interaction (logFC >0 or <0) of the specified OTU in presence of Staphylococcus aureus. Plots representing the abundance of each OTU in the population of Staphylococcus aureus carriers (1) and non-carriers (0), p-Values and adjusted p-Values are also provided. (ZIP) [file pone.0160331.s008.zip]

Archive with 62 entries (61 files):
- csslib/bootstrap.css
- csslib/images/
- csslib/images/glyphicons-halflings.png
- csslib/images/glyphicons-halflings-white.png
- csslib/images/sort_asc.png
- csslib/images/sort_asc_disabled.png
- csslib/images/sort_both.png
- csslib/images/sort_desc.png
- csslib/images/sort_desc_disabled.png
- csslib/reprise.table.bootstrap.css
- figuresDeSeq2 results design=Phenotype/boxplot.Acinetobacter_lwoffii.pdf
- figuresDeSeq2 results design=Phenotype/boxplot.Acinetobacter_soli.pdf
- figuresDeSeq2 results design=Phenotype/boxplot.Anaerococcus_lactolyticus.pdf
- figuresDeSeq2 results design=Phenotype/boxplot.Facklamia_tabacinasalis.pdf
- figuresDeSeq2 results design=Phenotype/boxplot.Kurthia_gibsonii.pdf
- figuresDeSeq2 results design=Phenotype/boxplot.Leuconostoc_mesenteroides.pdf
- figuresDeSeq2 results design=Phenotype/boxplot.Leuconostoc_pseudomesenteroides.pdf
- figuresDeSeq2 results design=Phenotype/boxplot.Moraxella_boevrei.pdf
- figuresDeSeq2 results design=Phenotype/boxplot.Unclassified_Acinetobacter.pdf
- figuresDeSeq2 results design=Phenotype/boxplot.Unclassified_Aerococcaceae.pdf
- figuresDeSeq2 results design=Phenotype/boxplot.Unclassified_Anaerococcus.pdf
- figuresDeSeq2 results design=Phenotype/boxplot.Unclassified_Chitinophagaceae.pdf
- figuresDeSeq2 results design=Phenotype/boxplot.Unclassified_Facklamia.pdf
- figuresDeSeq2 results design=Phenotype/boxplot.Unclassified_Faecalibacterium.pdf
- figuresDeSeq2 results design=Phenotype/boxplot.Unclassified_Helcococcus.pdf
- figuresDeSeq2 results design=Phenotype/boxplot.Unclassified_Lachnospiraceae.pdf
- figuresDeSeq2 results design=Phenotype/boxplot.Unclassified_Oscillibacter.pdf
- figuresDeSeq2 results design=Phenotype/boxplot.Unclassified_Prevotella.pdf
- figuresDeSeq2 results design=Phenotype/boxplot.Unclassified_Roseburia.pdf
- figuresDeSeq2 results design=Phenotype/boxplot.Unclassified_Vagococcus.pdf
- figuresDeSeq2 results design=Phenotype/boxplot.Unclassified_Wautersiella.pdf
- figuresDeSeq2 results design=Phenotype/boxplot.Vagococcus_fluvialis.pdf
- figuresDeSeq2 results design=Phenotype/mini.Acinetobacter_lwoffii.png
- figuresDeSeq2 results design=Phenotype/mini.Acinetobacter_soli.png
- figuresDeSeq2 results design=Phenotype/mini.Anaerococcus_lactolyticus.png
- figuresDeSeq2 results design=Phenotype/mini.Facklamia_tabacinasalis.png
- figuresDeSeq2 results design=Phenotype/mini.Kurthia_gibsonii.png
- figuresDeSeq2 results design=Phenotype/mini.Leuconostoc_mesenteroides.png
- figuresDeSeq2 results design=Phenotype/mini.Leuconostoc_pseudomesenteroides.png
- figuresDeSeq2 results design=Phenotype/mini.Moraxella_boevrei.png
- figuresDeSeq2 results design=Phenotype/mini.Unclassified_Acinetobacter.png
- figuresDeSeq2 results design=Phenotype/mini.Unclassified_Aerococcaceae.png
- figuresDeSeq2 results design=Phenotype/mini.Unclassified_Anaerococcus.png
- figuresDeSeq2 results design=Phenotype/mini.Unclassified_Chitinophagaceae.png
- figuresDeSeq2 results design=Phenotype/mini.Unclassified_Facklamia.png
- figuresDeSeq2 results design=Phenotype/mini.Unclassified_Faecalibacterium.png
- figuresDeSeq2 results design=Phenotype/mini.Unclassified_Helcococcus.png
- figuresDeSeq2 results design=Phenotype/mini.Unclassified_Lachnospiraceae.png
- figuresDeSeq2 results design=Phenotype/mini.Unclassified_Oscillibacter.png
- figuresDeSeq2 results design=Phenotype/mini.Unclassified_Prevotella.png
- figuresDeSeq2 results design=Phenotype/mini.Unclassified_Roseburia.png
- figuresDeSeq2 results design=Phenotype/mini.Unclassified_Vagococcus.png
- figuresDeSeq2 results design=Phenotype/mini.Unclassified_Wautersiella.png
- figuresDeSeq2 results design=Phenotype/mini.Vagococcus_fluvialis.png
- figuresDeSeq2 results design=Phenotype/Thumbs.db
- jslib/bootstrap.js
- jslib/jquery.dataTables.columnFilter.js
- jslib/jquery.dataTables.plugins.js
- jslib/jquery.dataTables.reprise.js
- jslib/jquery.dataTables-1.9.3.js
- jslib/jquery-1.8.0.min.js
- DeSeq2 results design=Phenotype.html
