# Supplementary material for: Differential Analysis of the Nasal Microbiome of Pig Carriers or Non-Carriers of Staphylococcus aureus
Source: PLoS One. 2016 Aug 10;11(8):e0160331. doi: 10.1371/journal.pone.0160331 (PMC4980049; doi:10.1371/journal.pone.0160331)
Supplement: S6 File — The degree of differential abundance is represented by log2 fold change (logFC) which indicates a positive or negative interaction (logFC >0 or <0) of the specified OTU in pigs with genotypes different than the non-carrier-associated genotype (AA). Plots representing the abundance of each OTU in the population of pigs with the non-carrier (AA) or other genotypes (AG/GG), p-Values and adjusted p-Values are also provided. (ZIP) [file pone.0160331.s009.zip]

Archive with 26 entries (25 files):
- DeSeq2 results design=Genotype.html
- csslib/bootstrap.css
- csslib/images/
- csslib/images/glyphicons-halflings.png
- csslib/images/glyphicons-halflings-white.png
- csslib/images/sort_asc.png
- csslib/images/sort_asc_disabled.png
- csslib/images/sort_both.png
- csslib/images/sort_desc.png
- csslib/images/sort_desc_disabled.png
- csslib/reprise.table.bootstrap.css
- figuresDeSeq2 results design=Genotype/boxplot.Pasteurella_multocida.pdf
- figuresDeSeq2 results design=Genotype/boxplot.Unclassified_Klebsiella.pdf
- figuresDeSeq2 results design=Genotype/boxplot.Unclassified_Lachnospiraceae.pdf
- figuresDeSeq2 results design=Genotype/boxplot.Unclassified_Porphyromonadaceae.pdf
- figuresDeSeq2 results design=Genotype/mini.Pasteurella_multocida.png
- figuresDeSeq2 results design=Genotype/mini.Unclassified_Klebsiella.png
- figuresDeSeq2 results design=Genotype/mini.Unclassified_Lachnospiraceae.png
- figuresDeSeq2 results design=Genotype/mini.Unclassified_Porphyromonadaceae.png
- figuresDeSeq2 results design=Genotype/Thumbs.db
- jslib/bootstrap.js
- jslib/jquery.dataTables.columnFilter.js
- jslib/jquery.dataTables.plugins.js
- jslib/jquery.dataTables.reprise.js
- jslib/jquery.dataTables-1.9.3.js
- jslib/jquery-1.8.0.min.js
